# Supplementary material for: Exogenous gibberellin suppressed taproot secondary thickening by inhibiting the formation and maintenance of vascular cambium in radish (Raphanus sativus L.)
Source: Front Plant Sci. 2024 Sep 12;15:1395999. doi: 10.3389/fpls.2024.1395999 (PMC11424454; doi:10.3389/fpls.2024.1395999)
Supplement: Supplementary file 2 [file Table2.xlsx]

## Sheet: Table S1
Supplementary Table 1. Summary of the RNA-Seq data analysis.
Sample	Raw Reads	Clean Reads	Clean Base(G)	Error Rate(%)	Q20(%)	Q30(%)	GC Content(%)
CK-1	61327648	57570250	8.64	0.03	96.76	91.43	47.84
CK-2	66034208	61073712	9.16	0.03	96.84	91.64	47.75
CK-3	63586282	58998300	8.85	0.03	96.73	91.39	47.9
GA3-1	61262622	57916256	8.69	0.03	96.67	91.29	47.99
GA3-2	51735930	48428270	7.26	0.03	97.07	92.1	47.75
GA3-3	73527282	68932466	10.34	0.03	96.84	91.68	47.82
PBZ-1	57227486	53995756	8.1	0.03	97.07	92.12	47.75
PBZ-2	51622642	48376330	7.26	0.03	96.86	91.74	47.74
PBZ-3	57407894	53670680	8.05	0.03	96.89	91.77	47.76

## Sheet: Table S2
Supplementary Table 2. A complete list of the detected DEGs and annotation.
Gene ID	Expression									Annotation in KEGG	KEGG pathway	NR	Swissprot	Tremble	KOG	GO	Pfam	TF-Family	TF-Category	TF-Classification
	CK-1	CK-2	CK-3	GA3-1	GA3-2	GA3-3	PBZ-1	PBZ-2	PBZ-3
Rsa10000022	0.6721	1.0014	0.6551	4.3265	6.1944	3.4666	2.874	2.6402	2.3746	K13337 peroxin-19 | (RefSeq) peroxisome biogenesis protein 19-2-like (A)	ko04146: Peroxisome	PREDICTED: peroxisome biogenesis protein 19-2-like [Raphanus sativus]	PE192_ARATH RecName: Full=Peroxisome biogenesis protein 19-2; AltName: Full=Peroxin-19-2; Short=AtPEX19-2; AltName: Full=Peroxisomal membrane protein import receptor PEX19-2; Flags: Precursor;	A0A6J0LH00_RAPSA SubName: Full=peroxisome biogenesis protein 19-2-like {ECO:0000313|RefSeq:XP_018459158.1};	40 kDa farnesylated protein associated with peroxisomes	GO:0005829,cytosol; GO:0005778,peroxisomal membrane; GO:0033328,peroxisome membrane targeting sequence binding; GO:0007031,peroxisome organization; GO:0045046,protein import into peroxisome membrane; GO:0006625,protein targeting to peroxisome; GO:0000268,peroxisome targeting sequence binding; GO:0003674,molecular_function; GO:0005048,signal sequence binding; GO:0005488,binding; GO:0033218,amide b…	--	--	--	--
Rsa10000092	0.7787	0.3446	0.5566	0	0	0.1308	2.4419	2.2964	2.5678	K13429 chitin elicitor receptor kinase 1 | (RefSeq) chitin elicitor receptor kinase 1 isoform X1 (A)	ko04626: Plant-pathogen interaction	PREDICTED: serine/threonine-protein kinase HT1 [Raphanus sativus]	STY13_ARATH RecName: Full=Serine/threonine-protein kinase STY13 {ECO:0000305}; EC=2.7.11.1 {ECO:0000269|PubMed:16429265}; AltName: Full=AtSTYPK {ECO:0000303|PubMed:17291444}; AltName: Full=Serine/threonine/tyrosine-protein kinase 13 {ECO:0000303|PubMed:16429265};	A0A6J0LIA1_RAPSA SubName: Full=serine/threonine-protein kinase HT1 {ECO:0000313|RefSeq:XP_018459633.1};	Tyrosine kinase specific for activated (GTP-bound) p21cdc42Hs	GO:0005737,cytoplasm; GO:0005524,ATP binding; GO:0004672,protein kinase activity; GO:0106310,protein serine kinase activity; GO:0004674,protein serine/threonine kinase activity; GO:0004712,protein serine/threonine/tyrosine kinase activity; GO:0004713,protein tyrosine kinase activity; GO:0006468,protein phosphorylation; GO:0045995,regulation of embryonic development; GO:0010344,seed oilbody biogen…	PF07714.20:Protein tyrosine and serine/threonine kinase	--	--	--
Rsa10000094	234.391	248.769	239.047	478.633	547.464	509.413	320.951	319.18	320.883	--	--	hypothetical protein F2Q69_00048555 [Brassica cretica]	--	A0A816YQ92_BRANA SubName: Full=(rape) hypothetical protein {ECO:0000313|EMBL:CAF2166651.1};	--	GO:0016021,integral component of membrane; GO:0005575,cellular_component; GO:0016020,membrane; GO:0031224,intrinsic component of membrane; GO:0110165,cellular anatomical entity	--	--	--	--
Rsa10000129	0.8145	4.5745	0.7939	0.251	0.6737	0.3157	3.55	0.4494	2.3581	--	--	PREDICTED: uncharacterized protein LOC108816705 [Raphanus sativus]	--	A0A6J0KB26_RAPSA SubName: Full=uncharacterized protein LOC108816705 {ECO:0000313|RefSeq:XP_018444778.1};	--	--	--	--	--	--
Rsa10000140	2.7728	1.5023	2.7578	2.6632	4.462	3.3259	0.363	0.9471	1.3387	--	--	PREDICTED: uncharacterized protein LOC108817765 [Raphanus sativus]	LAZY1_ARATH RecName: Full=Protein LAZY 1 {ECO:0000305}; Short=AtLA1 {ECO:0000303|PubMed:25028496}; Short=AtLAZY1 {ECO:0000303|PubMed:23331961}; AltName: Full=Protein LAZY1-LIKE 1 {ECO:0000303|PubMed:28765510};	A0A6J0KGA5_RAPSA SubName: Full=uncharacterized protein LOC108817765 {ECO:0000313|RefSeq:XP_018446054.1};	--	GO:0016021,integral component of membrane; GO:0005634,nucleus; GO:0005886,plasma membrane; GO:0009959,negative gravitropism; GO:0009958,positive gravitropism; GO:2000012,regulation of auxin polar transport; GO:0040008,regulation of growth; GO:0008150,biological_process; GO:0009605,response to external stimulus; GO:0009606,tropism; GO:0009628,response to abiotic stimulus; GO:0009629,response to gr…	--	--	--	--
Rsa10000149	3.4344	3.3195	2.9575	1.6026	0.9959	1.2598	2.3169	2.0729	1.6134	--	--	PREDICTED: uncharacterized protein LOC108834277 [Raphanus sativus]	ASY2_ARATH RecName: Full=Meiosis-specific protein ASY2 {ECO:0000305}; AltName: Full=Protein ASYNAPTIC 2 {ECO:0000305};	A0A6J0LTM2_RAPSA SubName: Full=uncharacterized protein LOC108834277 {ECO:0000313|RefSeq:XP_018463119.1};	--	GO:0005694,chromosome; GO:0005634,nucleus; GO:0007130,synaptonemal complex assembly; GO:0000003,reproduction; GO:0000280,nuclear division; GO:0006996,organelle organization; GO:0007049,cell cycle; GO:0007059,chromosome segregation; GO:0007127,meiosis I; GO:0007129,homologous chromosome pairing at meiosis; GO:0008150,biological_process; GO:0009987,cellular process; GO:0016043,cellular component or…	--	--	--	--
Rsa10000158	5.8836	6.3223	5.8302	13.2556	15.3468	13.585	10.902	9.1441	7.4863	--	--	PREDICTED: uncharacterized protein LOC108806286 [Raphanus sativus]	--	A0A6J0JG96_RAPSA SubName: Full=uncharacterized protein LOC108806286 {ECO:0000313|RefSeq:XP_018433854.1}; SubName: Full=uncharacterized protein LOC108806299 {ECO:0000313|RefSeq:XP_018433874.1};	--	GO:0003676,nucleic acid binding; GO:0003674,molecular_function; GO:0005488,binding; GO:0097159,organic cyclic compound binding; GO:1901363,heterocyclic compound binding	--	--	--	--
Rsa10000164	0.7879	0.8349	1.0841	1.9955	1.9379	2.0235	0.6936	1.0527	1.495	--	--	PREDICTED: F-box/LRR-repeat protein At4g14096-like [Raphanus sativus]	FBL66_ARATH RecName: Full=Putative F-box/LRR-repeat protein At3g59230;	A0A6J0P479_RAPSA SubName: Full=F-box/LRR-repeat protein At4g14096-like {ECO:0000313|RefSeq:XP_018491569.1};	--	--	--	--	--	--
Rsa10000176	2.0524	2.9701	2.3163	6.3816	5.4201	5.4417	4.9654	4.5198	4.5298	--	--	hypothetical protein Bca52824_042372 [Brassica carinata]	HD16N_ORYSJ RecName: Full=Casein kinase 1-like protein HD16 {ECO:0000305}; EC=2.7.11.1 {ECO:0000305}; AltName: Full=Os03g0793500 protein {ECO:0000312|EMBL:BAF13445.1}; AltName: Full=Protein EARLY FLOWERING 1 {ECO:0000303|PubMed:20400938}; AltName: Full=Protein HEADING DATE 16 {ECO:0000303|PubMed:23789941};	A0A0D3B7I2_BRAOL RecName: Full=Protein kinase domain-containing protein {ECO:0000259|PROSITE:PS50011};	Casein kinase (serine/threonine/tyrosine protein kinase)	GO:0005737,cytoplasm; GO:0005634,nucleus; GO:0005524,ATP binding; GO:0106310,protein serine kinase activity; GO:0004674,protein serine/threonine kinase activity; GO:0006897,endocytosis; GO:0009908,flower development; GO:0009740,gibberellic acid mediated signaling pathway; GO:0010476,gibberellin mediated signaling pathway; GO:0018105,peptidyl-serine phosphorylation; GO:0040008,regulation of growth…	--	--	--	--
Rsa10000179	1.329	1.2269	1.2272	4.5877	4.2201	5.4619	2.2059	2.7178	3.2342	K23877 xyloglucan O-acetyltransferase | (RefSeq) protein ALTERED XYLOGLUCAN 4-like (A)	--	PREDICTED: protein ALTERED XYLOGLUCAN 4-like [Raphanus sativus]	TBL27_ARATH RecName: Full=Xyloglucan O-acetyltransferase 1 {ECO:0000303|PubMed:30083810}; EC=2.3.1.- {ECO:0000269|PubMed:30083810}; AltName: Full=Protein ALTERED XYLOGLUCAN 4 {ECO:0000303|PubMed:22086088}; AltName: Full=Protein TRICHOME BIREFRINGENCE-LIKE 27 {ECO:0000303|PubMed:22086088};	A0A6J0LGN6_RAPSA SubName: Full=protein ALTERED XYLOGLUCAN 4-like {ECO:0000313|RefSeq:XP_018459186.1, ECO:0000313|RefSeq:XP_018459187.1};	--	GO:0005794,Golgi apparatus; GO:0000139,Golgi membrane; GO:0016021,integral component of membrane; GO:0016413,O-acetyltransferase activity; GO:0010411,xyloglucan metabolic process; GO:0003674,molecular_function; GO:0003824,catalytic activity; GO:0008374,O-acyltransferase activity; GO:0016407,acetyltransferase activity; GO:0016740,transferase activity; GO:0016746,transferase activity, transferring …	PF13839.9:GDSL/SGNH-like Acyl-Esterase family found in Pmr5 and Cas1p	--	--	--
Rsa10000200	1.3816	1.4846	1.8554	0.8916	1.5039	1.2374	0	0	0	K15361 WD repeat-containing protein 48 | (RefSeq) WD repeat-containing protein 48-like (A)	--	hypothetical protein DY000_02051437, partial [Brassica cretica]	--	A0A6J0P8Q0_RAPSA SubName: Full=WD repeat-containing protein 48-like {ECO:0000313|RefSeq:XP_018492427.1, ECO:0000313|RefSeq:XP_018492428.1};	Conserved WD40 repeat-containing protein	--	PF11816.11:Domain of unknown function (DUF3337)	--	--	--
Rsa10000201	12.2779	11.012	9.0562	16.6802	16.5712	20.0603	22.845	24.4375	22.6219	K00430 peroxidase [EC:1.11.1.7] | (RefSeq) peroxidase 30 (A)	ko00940: Phenylpropanoid biosynthesis; ko01100: Metabolic pathways; ko01110: Biosynthesis of secondary metabolites	PREDICTED: peroxidase 30 [Raphanus sativus]	PER30_ARATH RecName: Full=Peroxidase 30; Short=Atperox P30; EC=1.11.1.7; AltName: Full=ATP7a; AltName: Full=PRXR9; Flags: Precursor;	A0A6J0JF99_RAPSA RecName: Full=Peroxidase {ECO:0000256|ARBA:ARBA00012313, ECO:0000256|RuleBase:RU362060}; EC=1.11.1.7 {ECO:0000256|ARBA:ARBA00012313, ECO:0000256|RuleBase:RU362060};	--	GO:0005737,cytoplasm; GO:0005576,extracellular region; GO:0005634,nucleus; GO:0009505,plant-type cell wall; GO:0009506,plasmodesma; GO:0020037,heme binding; GO:0046872,metal ion binding; GO:0004601,peroxidase activity; GO:0042744,hydrogen peroxide catabolic process; GO:0006979,response to oxidative stress; GO:0003674,molecular_function; GO:0005488,binding; GO:0046906,tetrapyrrole binding; GO:0097…	PF00141.26:Peroxidase	--	--	--
Rsa10000240	7.5841	8.6844	8.3588	11.9754	20.4911	23.071	9.1054	8.0905	8.5941	K00261 glutamate dehydrogenase (NAD(P)+) [EC:1.4.1.3] | (RefSeq) LOW QUALITY PROTEIN: glutamate dehydrogenase 1-like (A)	ko00220: Arginine biosynthesis; ko00250: Alanine, aspartate and glutamate metabolism; ko00910: Nitrogen metabolism; ko01100: Metabolic pathways; ko01200: Carbon metabolism	PREDICTED: LOW QUALITY PROTEIN: glutamate dehydrogenase 1-like [Raphanus sativus]	DHE1_ARATH RecName: Full=Glutamate dehydrogenase 1; Short=GDH 1; EC=1.4.1.3;	A0A0U2ERI5_BRAJU SubName: Full=Glutamate dehydrogenase 1 {ECO:0000313|EMBL:AKQ98342.1}; Flags: Fragment;	Glutamate/leucine/phenylalanine/valine dehydrogenases	GO:0005739,mitochondrion; GO:0009536,plastid; GO:0005524,ATP binding; GO:0050897,cobalt ion binding; GO:0005507,copper ion binding; GO:0004352,glutamate dehydrogenase (NAD+) activity; GO:0004354,glutamate dehydrogenase (NADP+) activity; GO:0004353,glutamate dehydrogenase [NAD(P)+] activity; GO:0008270,zinc ion binding; GO:0006538,glutamate catabolic process; GO:0006807,nitrogen compound metabolic…	PF02812.21:Glu/Leu/Phe/Val dehydrogenase, dimerisation domain	--	--	--
Rsa10000252	0.2111	0.4003	0.6172	0.5284	0.2522	0.2659	3.949	3.5331	1.1349	--	--	hypothetical protein F2Q70_00034045 [Brassica cretica]	--	Q93ZC7_ARATH SubName: Full=AT4g32920/F26P21_40 {ECO:0000313|EMBL:AAL15264.1, ECO:0000313|EMBL:AAN72267.1};	--	GO:0016021,integral component of membrane; GO:0005575,cellular_component; GO:0016020,membrane; GO:0031224,intrinsic component of membrane; GO:0110165,cellular anatomical entity	--	--	--	--
Rsa10000267	10.4147	11.407	14.1765	7.7315	9.6536	6.9352	4.9909	3.8641	3.0893	K10839 UV excision repair protein RAD23 | (RefSeq) probable ubiquitin receptor RAD23a (A)	ko03420: Nucleotide excision repair; ko04141: Protein processing in endoplasmic reticulum	hypothetical protein F2Q70_00041636 [Brassica cretica]	RD23B_ARATH RecName: Full=Ubiquitin receptor RAD23b; Short=AtRAD23b; AltName: Full=Putative DNA repair protein RAD23-1; AltName: Full=RAD23-like protein 1; Short=AtRAD23-1;	A0A6J0K5Q7_RAPSA RecName: Full=Ubiquitin receptor RAD23 {ECO:0000256|RuleBase:RU367049}; AltName: Full=DNA repair protein RAD23 {ECO:0000256|RuleBase:RU367049};	Nucleotide excision repair factor NEF2, RAD23 component	GO:0005737,cytoplasm; GO:0005829,cytosol; GO:0005654,nucleoplasm; GO:0005634,nucleus; GO:0003684,damaged DNA binding; GO:0031593,polyubiquitin modification-dependent protein binding; GO:0070628,proteasome binding; GO:0043130,ubiquitin binding; GO:0006289,nucleotide-excision repair; GO:0043161,proteasome-mediated ubiquitin-dependent protein catabolic process; GO:0003674,molecular_function; GO:0003…	PF00627.34:UBA/TS-N domain	--	--	--
Rsa10000277	2.104	2.5649	3.8086	2.7088	1.7955	2.1031	0	0	0	K03955 NADH dehydrogenase (ubiquinone) 1 alpha/beta subcomplex 1, acyl-carrier protein | (RefSeq) acyl carrier protein 2, mitochondrial-like (A)	ko00190: Oxidative phosphorylation; ko01100: Metabolic pathways	PREDICTED: acyl carrier protein, chloroplastic-like [Raphanus sativus]	ACP3_BRANA RecName: Full=Acyl carrier protein, chloroplastic; Short=ACP; AltName: Full=Clones 34C02 and 10C04; Flags: Precursor;	A0A6J0KAM0_RAPSA RecName: Full=Acyl carrier protein {ECO:0000256|RuleBase:RU000722};	Acyl carrier protein/NADH-ubiquinone oxidoreductase, NDUFAB1/SDAP subunit	GO:0009507,chloroplast; GO:0000036,acyl carrier activity; GO:0031177,phosphopantetheine binding; GO:0003674,molecular_function; GO:0005488,binding; GO:0044620,ACP phosphopantetheine attachment site binding; GO:0051192,prosthetic group binding; GO:0140104,molecular carrier activity; GO:0140414,phosphopantetheine-dependent carrier activity; GO:0019842,vitamin binding; GO:0033218,amide binding; GO:0…	PF00550.28:Phosphopantetheine attachment site	--	--	--
Rsa10000318	0.7561	1.4851	1.1581	8.1122	9.2916	8.3439	2.194	0.904	1.1034	K13415 protein brassinosteroid insensitive 1 [EC:2.7.10.1 2.7.11.1] | (RefSeq) protein BRASSINOSTEROID INSENSITIVE 1 (A)	ko04075: Plant hormone signal transduction	PREDICTED: cysteine-rich receptor-like protein kinase 29, partial [Raphanus sativus]	CRK29_ARATH RecName: Full=Cysteine-rich receptor-like protein kinase 29; Short=Cysteine-rich RLK29; EC=2.7.11.-; Flags: Precursor;	A0A6J0LNB5_RAPSA SubName: Full=cysteine-rich receptor-like protein kinase 29 {ECO:0000313|RefSeq:XP_018460841.1};	--	GO:0016021,integral component of membrane; GO:0005886,plasma membrane; GO:0005773,vacuole; GO:0005524,ATP binding; GO:0106310,protein serine kinase activity; GO:0004674,protein serine/threonine kinase activity; GO:0006468,protein phosphorylation; GO:0009737,response to abscisic acid; GO:0000166,nucleotide binding; GO:0003674,molecular_function; GO:0005488,binding; GO:0017076,purine nucleotide bin…	PF00069.28:Protein kinase domain	--	--	--
Rsa10000331	1.229	1.4566	1.0482	1.1922	1.2389	1.1287	2.3403	2.3417	2.8495	K00029 malate dehydrogenase (oxaloacetate-decarboxylating)(NADP+) [EC:1.1.1.40] | (RefSeq) NADP-dependent malic enzyme 2-like (A)	ko00620: Pyruvate metabolism; ko00710: Carbon fixation in photosynthetic organisms; ko01100: Metabolic pathways; ko01200: Carbon metabolism	unnamed protein product [Brassica napus]	--	A0A816XGE5_BRANA SubName: Full=(rape) hypothetical protein {ECO:0000313|EMBL:CAF2146434.1};	--	GO:0005777,peroxisome; GO:1903231,mRNA binding involved in posttranscriptional gene silencing; GO:0004540,ribonuclease activity; GO:0003674,molecular_function; GO:0003676,nucleic acid binding; GO:0003723,RNA binding; GO:0003729,mRNA binding; GO:0005488,binding; GO:0097159,organic cyclic compound binding; GO:0150100,RNA binding involved in posttranscriptional gene silencing; GO:1901363,heterocycli…	PF01936.21:NYN domain	--	--	--
Rsa10000337	5.4527	5.8716	6.4156	2.184	2.0473	2.3218	3.9137	3.3991	4.0623	K22390 acid phosphatase type 7 | (RefSeq) purple acid phosphatase 15-like (A)	--	PREDICTED: purple acid phosphatase 15-like [Raphanus sativus]	PPA15_ARATH RecName: Full=Purple acid phosphatase 15; EC=3.1.3.-; EC=3.1.3.2; AltName: Full=Phytase; Flags: Precursor;	A0A6J0JTL8_RAPSA RecName: Full=Purple acid phosphatase {ECO:0000256|RuleBase:RU361203}; EC=3.1.3.2 {ECO:0000256|RuleBase:RU361203};	Purple acid phosphatase	GO:0005576,extracellular region; GO:0008707,4-phytase activity; GO:0003993,acid phosphatase activity; GO:0046872,metal ion binding; GO:0009846,pollen germination; GO:0009845,seed germination; GO:0003674,molecular_function; GO:0003824,catalytic activity; GO:0016787,hydrolase activity; GO:0016788,hydrolase activity, acting on ester bonds; GO:0016791,phosphatase activity; GO:0042578,phosphoric ester…	PF00149.31:Calcineurin-like phosphoesterase	--	--	--
Rsa10000340	5.7329	5.5636	3.6814	2.904	2.3367	1.529	6.9217	6.7731	6.1644	K23553 post-GPI attachment to proteins factor 3 | (RefSeq) post-GPI attachment to proteins factor 3-like (A)	--	PREDICTED: post-GPI attachment to proteins factor 3-like [Raphanus sativus]	--	A0A6J0LL57_RAPSA RecName: Full=Post-GPI attachment to proteins factor 3 {ECO:0000256|RuleBase:RU365066};	Predicted membrane protein	GO:0000139,Golgi membrane; GO:0016021,integral component of membrane; GO:0006506,GPI anchor biosynthetic process; GO:0006464,cellular protein modification process; GO:0006497,protein lipidation; GO:0006505,GPI anchor metabolic process; GO:0006629,lipid metabolic process; GO:0006643,membrane lipid metabolic process; GO:0006644,phospholipid metabolic process; GO:0006650,glycerophospholipid metaboli…	PF04080.16:Per1-like family	--	--	--
Rsa10000348	0.1001	0.0237	0.0488	0.6513	0.7771	0.7982	2.8884	3.3498	3.6854	K07441 beta-1,4-N-acetylglucosaminyltransferase [EC:2.4.1.141] | (RefSeq) UDP-N-acetylglucosamine transferase subunit ALG14 homolog (A)	ko00510: N-Glycan biosynthesis; ko00513: Various types of N-glycan biosynthesis; ko01100: Metabolic pathways	hypothetical protein F2Q69_00033408 [Brassica cretica]	--	A0A3N6R9F2_BRACR SubName: Full=Uncharacterized protein {ECO:0000313|EMBL:RQL89942.1};	Predicted glycosyltransferase	GO:0005783,endoplasmic reticulum; GO:0016021,integral component of membrane; GO:0031965,nuclear membrane; GO:0006488,dolichol-linked oligosaccharide biosynthetic process; GO:0006464,cellular protein modification process; GO:0006486,protein glycosylation; GO:0006487,protein N-linked glycosylation; GO:0006490,oligosaccharide-lipid intermediate biosynthetic process; GO:0006629,lipid metabolic proces…	PF08660.14:Oligosaccharide biosynthesis protein Alg14 like	--	--	--
Rsa10000389	0	0	0	0	0	0	1.7468	1.8032	1.4191	K07466 replication factor A1 | (RefSeq) replication protein A 70 kDa DNA-binding subunit C-like (A)	ko03030: DNA replication; ko03420: Nucleotide excision repair; ko03430: Mismatch repair; ko03440: Homologous recombination	hypothetical protein Bca52824_084642 [Brassica carinata]	--	A0A397L5V3_BRACM RecName: Full=Rep_fac-A_C domain-containing protein {ECO:0000259|Pfam:PF08646};	Single-stranded DNA-binding replication protein A (RPA), large (70 kD) subunit and related ssDNA-binding proteins	--	PF08646.13:Replication factor-A C terminal domain	--	--	--
Rsa10000403	0.3732	0.4587	0.6467	1.4117	0.6275	0.5803	0.3103	0.1157	0.3716	--	--	hypothetical protein JRO89_XSUnG0134800 [Xanthoceras sorbifolium]	YCX91_PHAAO RecName: Full=Uncharacterized protein ORF91;	A0A2P5WKC4_GOSBA SubName: Full=Uncharacterized protein {ECO:0000313|EMBL:PPR91547.1};	--	GO:0009507,chloroplast; GO:0005575,cellular_component; GO:0005622,intracellular anatomical structure; GO:0005737,cytoplasm; GO:0009536,plastid; GO:0043226,organelle; GO:0043227,membrane-bounded organelle; GO:0043229,intracellular organelle; GO:0043231,intracellular membrane-bounded organelle; GO:0110165,cellular anatomical entity	--	--	--	--
Rsa10000408	11.0238	13.1686	10.6233	9.6664	10.1193	11.4521	2.53	3.7974	4.42	K08488 syntaxin 7 | (RefSeq) syntaxin-23-like (A)	ko04130: SNARE interactions in vesicular transport; ko04145: Phagosome	PREDICTED: syntaxin-23-like [Raphanus sativus]	SYP23_ARATH RecName: Full=Syntaxin-23; Short=AtPLP; Short=AtSYP23; AltName: Full=AtPEP12-like protein;	A0A6J0MHZ6_RAPSA SubName: Full=syntaxin-23-like {ECO:0000313|RefSeq:XP_018472087.1};	SNARE protein PEP12/VAM3/Syntaxin 7/Syntaxin 17	GO:0012505,endomembrane system; GO:0016021,integral component of membrane; GO:0031201,SNARE complex; GO:0005484,SNAP receptor activity; GO:0000149,SNARE binding; GO:0006886,intracellular protein transport; GO:0048278,vesicle docking; GO:0006906,vesicle fusion; GO:0003674,molecular_function; GO:0030674,protein-macromolecule adaptor activity; GO:0060090,molecular adaptor activity; GO:0005488,bindin…	PF05739.22:SNARE domain	--	--	--
Rsa10000415	1.5449	1.9774	1.8822	2.5137	2.9069	2.7239	3.4681	4.4325	3.9867	--	--	PREDICTED: uncharacterized protein LOC108809667 [Raphanus sativus]	--	A0A6J0JRD6_RAPSA SubName: Full=uncharacterized protein LOC108809667 {ECO:0000313|RefSeq:XP_018437329.1};	--	GO:0016021,integral component of membrane; GO:0005575,cellular_component; GO:0016020,membrane; GO:0031224,intrinsic component of membrane; GO:0110165,cellular anatomical entity	PF05251.15:Oligosaccharyltransferase subunit 5	--	--	--
Rsa10000478	44.3661	61.8022	1.629	1.065	1.4522	1.9136	1.137	73.5661	1.1436	--	--	unnamed protein product [Eruca vesicaria subsp. sativa]	--	--	--	--	--	--	--	--
Rsa10000483	0.8811	0.4177	0.7597	6.5491	1.579	1.4796	0.8332	6.7253	7.1421	K15378 solute carrier family 45, member 1/2/4 | (RefSeq) sucrose transport protein SUC2 isoform X1 (A)	--	PREDICTED: sucrose transport protein SUC2 isoform X1 [Raphanus sativus]	SUC2_ARATH RecName: Full=Sucrose transport protein SUC2; AltName: Full=Sucrose permease 2; AltName: Full=Sucrose transporter 1; AltName: Full=Sucrose-proton symporter 2;	A0A6J0JGA8_RAPSA SubName: Full=sucrose transport protein SUC2 isoform X1 {ECO:0000313|RefSeq:XP_018434057.1}; SubName: Full=sucrose transport protein SUC2 isoform X2 {ECO:0000313|RefSeq:XP_018434066.1};	Sucrose transporter and related proteins	GO:0005887,integral component of plasma membrane; GO:0016020,membrane; GO:0005634,nucleus; GO:0005886,plasma membrane; GO:0005773,vacuole; GO:0008506,sucrose:proton symporter activity; GO:0005985,sucrose metabolic process; GO:0003674,molecular_function; GO:0005215,transporter activity; GO:0005351,carbohydrate:proton symporter activity; GO:0005402,carbohydrate:cation symporter activity; GO:0008324…	--	--	--	--
Rsa10000563	5.5725	6.3561	6.044	9.6074	9.3604	9.0057	4.7477	4.7085	4.2799	--	--	PREDICTED: uncharacterized protein LOC108809087 [Raphanus sativus]	--	A0A6J0JM35_RAPSA SubName: Full=uncharacterized protein LOC108809087 {ECO:0000313|RefSeq:XP_018436715.1};	--	GO:0008080,N-acetyltransferase activity; GO:0003674,molecular_function; GO:0003824,catalytic activity; GO:0016407,acetyltransferase activity; GO:0016410,N-acyltransferase activity; GO:0016740,transferase activity; GO:0016746,transferase activity, transferring acyl groups; GO:0016747,transferase activity, transferring acyl groups other than amino-acyl groups	PF13302.10:Acetyltransferase (GNAT) domain	GNAT	TR	GNAT
Rsa10000572	1.9031	6.8862	3.407	0.9722	0.9744	1.1087	1.3286	1.6251	1.044	K08853 AP2-associated kinase [EC:2.7.11.1] | (RefSeq) probable serine/threonine-protein kinase DDB_G0280111 (A)	--	hypothetical protein Bca52824_003940 [Brassica carinata]	CIPKM_ORYSJ RecName: Full=CBL-interacting protein kinase 22; EC=2.7.11.1; AltName: Full=OsCIPK22;	A0A6J0MY38_RAPSA SubName: Full=probable serine/threonine-protein kinase DDB_G0280111 {ECO:0000313|RefSeq:XP_018476581.1, ECO:0000313|RefSeq:XP_018476582.1};	ARK protein kinase family	GO:0005524,ATP binding; GO:0106310,protein serine kinase activity; GO:0004674,protein serine/threonine kinase activity; GO:0006468,protein phosphorylation; GO:0007165,signal transduction; GO:0000166,nucleotide binding; GO:0003674,molecular_function; GO:0005488,binding; GO:0017076,purine nucleotide binding; GO:0030554,adenyl nucleotide binding; GO:0032553,ribonucleotide binding; GO:0032555,purine …	PF00069.28:Protein kinase domain	--	--	--
Rsa10000575	0	0	0	4.3369	5.9705	5.5947	0	0.1992	0.1791	K02701 photosystem I subunit PsaN | (RefSeq) photosystem I reaction center subunit N, chloroplastic-like (A)	ko00195: Photosynthesis; ko01100: Metabolic pathways	PREDICTED: photosystem I reaction center subunit N, chloroplastic-like [Raphanus sativus]	PSAN_ARATH RecName: Full=Photosystem I reaction center subunit N, chloroplastic; Short=PSI-N; Flags: Precursor;	A0A6J0L8F0_RAPSA SubName: Full=photosystem I reaction center subunit N, chloroplastic-like {ECO:0000313|RefSeq:XP_018456392.1};	--	GO:0030093,chloroplast photosystem I; GO:0019904,protein domain specific binding; GO:0015979,photosynthesis; GO:0003674,molecular_function; GO:0005488,binding; GO:0005515,protein binding; GO:0008150,biological_process; GO:0008152,metabolic process; GO:0009987,cellular process; GO:0044237,cellular metabolic process; GO:0005575,cellular_component; GO:0005622,intracellular anatomical structure; GO:0…	PF05479.14:Photosystem I reaction centre subunit N (PSAN or PSI-N)	--	--	--
Rsa10000598	2.4557	2.0753	2.3415	2.0313	2.87	2.1066	0.9702	1.085	1.0332	K07195 exocyst complex component 7 | (RefSeq) exocyst complex component EXO70B1 (A)	--	hypothetical protein N665_5618s0001 [Sinapis alba]	E70A1_ARATH RecName: Full=Exocyst complex component EXO70A1 {ECO:0000303|PubMed:16942608}; Short=AtExo70a1 {ECO:0000303|PubMed:16942608}; AltName: Full=Exocyst subunit Exo70 family protein A1 {ECO:0000303|PubMed:16942608};	Q93ZZ6_ARATH RecName: Full=Exocyst subunit Exo70 family protein {ECO:0000256|RuleBase:RU365026}; Flags: Fragment;	Exocyst component protein and related proteins	GO:0031410,cytoplasmic vesicle; GO:0005856,cytoskeleton; GO:0005829,cytosol; GO:0000145,exocyst; GO:0005576,extracellular region; GO:0009524,phragmoplast; GO:0005886,plasma membrane; GO:0005546,phosphatidylinositol-4,5-bisphosphate binding; GO:0006887,exocytosis; GO:0090059,protoxylem development; GO:0060178,regulation of exocyst localization; GO:2000652,regulation of secondary cell wall biogenes…	PF03081.18:Exo70 exocyst complex subunit	--	--	--
Rsa10000605	2.7377	2.4489	1.2587	0.569	0.5554	0.7807	1.5462	1.7909	1.1664	K03676 glutaredoxin 3 | (RefSeq) glutaredoxin-C8-like (A)	--	PREDICTED: glutaredoxin-C9-like [Raphanus sativus]	GRXC9_ARATH RecName: Full=Glutaredoxin-C9; Short=AtGrxC9; AltName: Full=Protein ROXY 19;	A0A6J0NXF1_RAPSA SubName: Full=glutaredoxin-C9-like {ECO:0000313|RefSeq:XP_018489040.1};	Glutaredoxin and related proteins	GO:0005737,cytoplasm; GO:0005634,nucleus; GO:0097573,glutathione oxidoreductase activity; GO:0009867,jasmonic acid mediated signaling pathway; GO:0000122,negative regulation of transcription by RNA polymerase II; GO:0009751,response to salicylic acid; GO:0009863,salicylic acid mediated signaling pathway; GO:0003674,molecular_function; GO:0003824,catalytic activity; GO:0015035,protein disulfide ox…	PF00462.27:Glutaredoxin	--	--	--
Rsa10000606	1.7734	2.1374	6.2402	4.6952	6.9305	3.6341	2.2492	1.7248	1.7776	--	--	PREDICTED: uncharacterized protein LOC108819023 [Raphanus sativus]	MUC70_ARATH RecName: Full=Probable hexosyltransferase MUCI70 {ECO:0000305}; EC=2.4.1.- {ECO:0000269|PubMed:30228108}; AltName: Full=Protein MUCILAGE-RELATED 70 {ECO:0000303|PubMed:30228108};	A0A6J0KIT5_RAPSA SubName: Full=uncharacterized protein LOC108819023 {ECO:0000313|RefSeq:XP_018447508.1};	--	GO:0005794,Golgi apparatus; GO:0000139,Golgi membrane; GO:0016021,integral component of membrane; GO:0016757,transferase activity, transferring glycosyl groups; GO:0080001,mucilage extrusion from seed coat; GO:0048358,mucilage pectin biosynthetic process; GO:0010246,rhamnogalacturonan I biosynthetic process; GO:0045491,xylan metabolic process; GO:0003674,molecular_function; GO:0003824,catalytic a…	PF04765.16:Protein of unknown function (DUF616)	--	--	--
Rsa10000610	0.7065	1.1164	1.1148	1.7853	2.0899	1.4123	0.8271	0.5631	0.7235	K20628 expansin | (RefSeq) expansin-B3-like (A)	--	PREDICTED: expansin-A8-like [Raphanus sativus]	EXPA8_ARATH RecName: Full=Expansin-A8; Short=AtEXPA8; AltName: Full=Alpha-expansin-8; Short=At-EXP8; Short=AtEx8; AltName: Full=Ath-ExpAlpha-1.11; Flags: Precursor;	A0A6J0MQR0_RAPSA RecName: Full=Expansin {ECO:0000256|RuleBase:RU365023};	--	GO:0005576,extracellular region; GO:0016020,membrane; GO:0009664,plant-type cell wall organization; GO:0009635,response to herbicide; GO:0006949,syncytium formation; GO:0008150,biological_process; GO:0009987,cellular process; GO:0016043,cellular component organization; GO:0045229,external encapsulating structure organization; GO:0071554,cell wall organization or biogenesis; GO:0071555,cell wall o…	PF01357.24:Expansin C-terminal domain	--	--	--
Rsa10000629	2.3873	3.2538	2.3753	1.7928	2.1391	1.5868	4.4129	4.6378	5.0805	--	--	PREDICTED: mitogen-activated protein kinase kinase kinase 1-like isoform X1 [Raphanus sativus]	--	A0A6J0KAX1_RAPSA SubName: Full=mitogen-activated protein kinase kinase kinase 1-like isoform X1 {ECO:0000313|RefSeq:XP_018444127.1, ECO:0000313|RefSeq:XP_018444130.1}; SubName: Full=mitogen-activated protein kinase kinase kinase 1-like isoform X2 {ECO:0000313|RefSeq:XP_018444129.1, ECO:0000313|RefSeq:XP_018444131.1};	--	GO:0016301,kinase activity; GO:0061630,ubiquitin protein ligase activity; GO:0008270,zinc ion binding; GO:0016310,phosphorylation; GO:0003674,molecular_function; GO:0003824,catalytic activity; GO:0016740,transferase activity; GO:0016772,transferase activity, transferring phosphorus-containing groups; GO:0004842,ubiquitin-protein transferase activity; GO:0019787,ubiquitin-like protein transferase …	PF04434.20:SWIM zinc finger	--	--	--
Rsa10000638	0.9535	1.2657	0.8365	3.8829	3.3037	1.281	3.3978	4.2559	2.0848	K17602 YLP motif-containing protein 1 | (RefSeq) uncharacterized protein LOC108862835 isoform X1 (A)	--	PREDICTED: uncharacterized protein LOC108862835 isoform X1 [Raphanus sativus]	--	A0A6J0P7G4_RAPSA SubName: Full=uncharacterized protein LOC108862835 isoform X1 {ECO:0000313|RefSeq:XP_018492591.1}; SubName: Full=uncharacterized protein LOC108862869 isoform X1 {ECO:0000313|RefSeq:XP_018492631.1};	Nuclear protein ZAP	GO:0005634,nucleus; GO:0005575,cellular_component; GO:0005622,intracellular anatomical structure; GO:0043226,organelle; GO:0043227,membrane-bounded organelle; GO:0043229,intracellular organelle; GO:0043231,intracellular membrane-bounded organelle; GO:0110165,cellular anatomical entity	PF11871.11:Domain of unknown function (DUF3391)	--	--	--
Rsa10000656	32.6336	32.2577	32.1525	65.4901	65.8131	69.8138	62.8759	56.6824	57.9175	--	--	PREDICTED: WAT1-related protein At1g70260-like [Raphanus sativus]	WTR11_ARATH RecName: Full=WAT1-related protein At1g70260;	A0A6J0KYZ2_RAPSA RecName: Full=WAT1-related protein {ECO:0000256|RuleBase:RU363077};	--	GO:0005783,endoplasmic reticulum; GO:0016021,integral component of membrane; GO:0005886,plasma membrane; GO:0022857,transmembrane transporter activity; GO:1900425,negative regulation of defense response to bacterium; GO:1902289,negative regulation of defense response to oomycetes; GO:1900150,regulation of defense response to fungus; GO:0003674,molecular_function; GO:0005215,transporter activity; …	PF00892.23:EamA-like transporter family	--	--	--
Rsa10000661	2.3635	4.4072	1.555	1.7552	0.8471	3.7208	0.9475	0.7535	0.8895	K00029 malate dehydrogenase (oxaloacetate-decarboxylating)(NADP+) [EC:1.1.1.40] | (RefSeq) NADP-dependent malic enzyme 2-like (A)	ko00620: Pyruvate metabolism; ko00710: Carbon fixation in photosynthetic organisms; ko01100: Metabolic pathways; ko01200: Carbon metabolism	PREDICTED: uncharacterized protein LOC108813109 isoform X2 [Raphanus sativus]	--	A0A6J0JZ92_RAPSA SubName: Full=uncharacterized protein LOC108813109 isoform X2 {ECO:0000313|RefSeq:XP_018441062.1}; SubName: Full=uncharacterized protein LOC108813110 isoform X2 {ECO:0000313|RefSeq:XP_018441065.1};	--	GO:0005777,peroxisome; GO:1903231,mRNA binding involved in posttranscriptional gene silencing; GO:0004540,ribonuclease activity; GO:0008270,zinc ion binding; GO:0003674,molecular_function; GO:0003676,nucleic acid binding; GO:0003723,RNA binding; GO:0003729,mRNA binding; GO:0005488,binding; GO:0097159,organic cyclic compound binding; GO:0150100,RNA binding involved in posttranscriptional gene sile…	PF01936.21:NYN domain	--	--	--
Rsa10000667	2.1083	1.7665	1.577	1.5956	0.9372	1.1527	1.4676	2.7549	3.7431	K00327 NADPH-ferrihemoprotein reductase [EC:1.6.2.4] | (RefSeq) NADPH--cytochrome P450 reductase 2-like (A)	--	PREDICTED: NADPH--cytochrome P450 reductase 2-like [Raphanus sativus]	NCPR2_ARATH RecName: Full=NADPH--cytochrome P450 reductase 2 {ECO:0000255|HAMAP-Rule:MF_03212}; Short=CPR 2 {ECO:0000255|HAMAP-Rule:MF_03212}; Short=P450R 2 {ECO:0000255|HAMAP-Rule:MF_03212}; EC=1.6.2.4 {ECO:0000255|HAMAP-Rule:MF_03212};	A0A6J0LIT8_RAPSA RecName: Full=NADPH--cytochrome P450 reductase {ECO:0000256|HAMAP-Rule:MF_03212, ECO:0000256|PIRNR:PIRNR000208}; Short=CPR {ECO:0000256|HAMAP-Rule:MF_03212}; Short=P450R {ECO:0000256|HAMAP-Rule:MF_03212}; EC=1.6.2.4 {ECO:0000256|HAMAP-Rule:MF_03212, ECO:0000256|PIRNR:PIRNR000208};	NADP/FAD dependent oxidoreductase	GO:0009507,chloroplast; GO:0005829,cytosol; GO:0005783,endoplasmic reticulum; GO:0005789,endoplasmic reticulum membrane; GO:0016021,integral component of membrane; GO:0005886,plasma membrane; GO:0050660,flavin adenine dinucleotide binding; GO:0010181,FMN binding; GO:0050661,NADP binding; GO:0003958,NADPH-hemoprotein reductase activity; GO:0016491,oxidoreductase activity; GO:0009698,phenylpropanoi…	PF00667.23:FAD binding domain	--	--	--
Rsa10000741	15.8335	16.0698	15.8675	25.2332	21.0475	28.6479	36.9516	39.9911	46.0402	--	--	hypothetical protein HID58_075279, partial [Brassica napus]	--	A0A0D3B675_BRAOL SubName: Full=Uncharacterized protein {ECO:0000313|EnsemblPlants:Bo3g035500.1};	--	--	--	--	--	--
Rsa10000745	2.6164	3.7377	3.2303	2.4802	3.5009	2.6655	0.895	0.8758	0.9378	--	--	hypothetical protein HPP92_001862 [Vanilla planifolia]	M3KE1_ARATH RecName: Full=MAP3K epsilon protein kinase 1 {ECO:0000303|PubMed:11489177}; Short=AtM3KE1 {ECO:0000303|PubMed:11489177}; EC=2.7.11.1 {ECO:0000250|UniProtKB:A0A078CGE6}; AltName: Full=Mitogen-activated protein kinase kinase kinase 7 {ECO:0000305};	A0A835VLT1_VANPL SubName: Full=Uncharacterized protein {ECO:0000313|EMBL:KAG0501790.1};	MEKK and related serine/threonine protein kinases	GO:0005737,cytoplasm; GO:0005856,cytoskeleton; GO:0005829,cytosol; GO:0005730,nucleolus; GO:0005886,plasma membrane; GO:0005524,ATP binding; GO:0106310,protein serine kinase activity; GO:0004674,protein serine/threonine kinase activity; GO:0007049,cell cycle; GO:0051301,cell division; GO:0046777,protein autophosphorylation; GO:0051302,regulation of cell division; GO:0045995,regulation of embryoni…	--	--	--	--
Rsa10000746	13.9236	13.8924	14.9125	11.2995	9.9226	10.8613	3.7211	3.8711	4.0563	--	--	PREDICTED: uncharacterized protein LOC108818112 isoform X1 [Raphanus sativus]	--	A0A6J0KG28_RAPSA SubName: Full=uncharacterized protein LOC108818112 isoform X1 {ECO:0000313|RefSeq:XP_018446481.1};	--	--	--	--	--	--
Rsa10000751	2.3719	2.0295	2.8193	2.4909	30.7559	27.541	1.7935	9.8901	2.2394	K00472 prolyl 4-hydroxylase [EC:1.14.11.2] | (RefSeq) probable prolyl 4-hydroxylase 4 (A)	ko00330: Arginine and proline metabolism; ko01100: Metabolic pathways	PREDICTED: probable prolyl 4-hydroxylase 4 [Raphanus sativus]	P4H4_ARATH RecName: Full=Probable prolyl 4-hydroxylase 4 {ECO:0000305}; Short=AtP4H4 {ECO:0000303|Ref.5}; EC=1.14.11.2 {ECO:0000305};	A0A6J0KNR3_RAPSA RecName: Full=Procollagen-proline 4-dioxygenase {ECO:0000256|ARBA:ARBA00012269}; EC=1.14.11.2 {ECO:0000256|ARBA:ARBA00012269};	Prolyl 4-hydroxylase alpha subunit	GO:0005737,cytoplasm; GO:0005783,endoplasmic reticulum; GO:0005789,endoplasmic reticulum membrane; GO:0005794,Golgi apparatus; GO:0000137,Golgi cis cisterna; GO:0016021,integral component of membrane; GO:0005634,nucleus; GO:0009536,plastid; GO:0005506,iron ion binding; GO:0031418,L-ascorbic acid binding; GO:0004656,procollagen-proline 4-dioxygenase activity; GO:0018401,peptidyl-proline hydroxylat…	PF13640.9:2OG-Fe(II) oxygenase superfamily	--	--	--
Rsa10000756	11.5082	12.874	12.9116	4.3938	5.8358	5.0051	7.7001	9.3041	9.1696	--	--	hypothetical protein HID58_049370 [Brassica napus]	--	A0A6J0JMZ5_RAPSA SubName: Full=uncharacterized protein LOC108809300 {ECO:0000313|RefSeq:XP_018436948.1};	--	--	--	--	--	--
Rsa10000758	2.8971	3.4865	5.4304	1.841	2.962	1.1695	1.6081	1.3987	0.8986	K14498 serine/threonine-protein kinase SRK2 [EC:2.7.11.1] | (RefSeq) serine/threonine-protein kinase SRK2C (A)	ko04016: MAPK signaling pathway - plant; ko04075: Plant hormone signal transduction	PREDICTED: serine/threonine-protein kinase SRK2C [Raphanus sativus]	SRK2C_ARATH RecName: Full=Serine/threonine-protein kinase SRK2C; EC=2.7.11.1; AltName: Full=OST1-kinase-like 4; AltName: Full=SNF1-related kinase 2.8; Short=SnRK2.8;	A0A6J0KDW4_RAPSA SubName: Full=serine/threonine-protein kinase SRK2C {ECO:0000313|RefSeq:XP_018445763.1};	Serine/threonine protein kinase	GO:0005737,cytoplasm; GO:0005634,nucleus; GO:0005524,ATP binding; GO:0106310,protein serine kinase activity; GO:0004674,protein serine/threonine kinase activity; GO:0035556,intracellular signal transduction; GO:0006468,protein phosphorylation; GO:0006970,response to osmotic stress; GO:0000166,nucleotide binding; GO:0003674,molecular_function; GO:0005488,binding; GO:0017076,purine nucleotide bindi…	PF00069.28:Protein kinase domain	--	--	--
Rsa10000781	0.741	0.9567	0.6915	0.5525	0.5085	0.6089	0	0	0	K14823 rRNA-processing protein EBP2 | (RefSeq) probable rRNA-processing protein EBP2 homolog (A)	--	hypothetical protein N665_1171s0002 [Sinapis alba]	--	A0A3P6FZY6_BRAOL SubName: Full=Uncharacterized protein {ECO:0000313|EMBL:VDD50985.1};	FOG: Transposon-encoded proteins with TYA, reverse transcriptase, integrase domains in various combinations	--	--	--	--	--
Rsa10000787	4.0821	2.7468	12.7064	2.1097	3.461	1.9901	14.2176	14.1683	2.2655	--	--	hypothetical protein F2Q69_00043253 [Brassica cretica]	--	A0A3P6E0J2_BRAOL SubName: Full=Uncharacterized protein {ECO:0000313|EMBL:VDD31626.1};	Spliceosome subunit	GO:0005685,U1 snRNP; GO:0003729,mRNA binding; GO:0006376,mRNA splice site selection; GO:0003674,molecular_function; GO:0003676,nucleic acid binding; GO:0003723,RNA binding; GO:0005488,binding; GO:0097159,organic cyclic compound binding; GO:1901363,heterocyclic compound binding; GO:0000245,spliceosomal complex assembly; GO:0000375,RNA splicing, via transesterification reactions; GO:0000377,RNA spl…	PF03194.18:LUC7 N_terminus	--	--	--
Rsa10000789	3.156	2.7074	3.2959	3.9126	3.3216	3.3439	5.5427	8.4445	7.4336	--	--	PREDICTED: uncharacterized protein LOC108838725 [Raphanus sativus]	--	A0A6J0M3U4_RAPSA SubName: Full=uncharacterized protein LOC108838725 {ECO:0000313|RefSeq:XP_018467105.1};	Predicted phosphoglycerate mutase	--	PF00300.25:Histidine phosphatase superfamily (branch 1)	--	--	--
Rsa10000793	3.2883	2.1396	2.2414	4.9282	5.2123	6.5864	6.5938	4.3936	5.7774	K19891 glucan endo-1,3-beta-glucosidase 1/2/3 [EC:3.2.1.39] | (RefSeq) glucan endo-1,3-beta-glucosidase 3 (A)	ko00500: Starch and sucrose metabolism; ko01100: Metabolic pathways	PREDICTED: glucan endo-1,3-beta-glucosidase 12-like [Raphanus sativus]	E1312_ARATH RecName: Full=Glucan endo-1,3-beta-glucosidase 12; EC=3.2.1.39; AltName: Full=(1->3)-beta-glucan endohydrolase 12; Short=(1->3)-beta-glucanase 12; AltName: Full=Beta-1,3-endoglucanase 12; Short=Beta-1,3-glucanase 12; Flags: Precursor;	A0A6J0KTS4_RAPSA RecName: Full=Glucan endo-1,3-beta-D-glucosidase {ECO:0000256|ARBA:ARBA00012780}; EC=3.2.1.39 {ECO:0000256|ARBA:ARBA00012780};	--	GO:0031225,anchored component of membrane; GO:0046658,anchored component of plasma membrane; GO:0005576,extracellular region; GO:0042973,glucan endo-1,3-beta-D-glucosidase activity; GO:0005975,carbohydrate metabolic process; GO:0071555,cell wall organization; GO:0006952,defense response; GO:0003674,molecular_function; GO:0003824,catalytic activity; GO:0004553,hydrolase activity, hydrolyzing O-gly…	PF00332.21:Glycosyl hydrolases family 17	--	--	--
Rsa10000801	0.4536	0.8871	1.1607	0.6246	0.8129	0.738	0.1819	0.2712	0.4878	K10664 E3 ubiquitin-protein ligase ATL6/9/15/31/42/55 [EC:2.3.2.27] | (RefSeq) RING-H2 finger protein ATL11-like (A)	--	PREDICTED: RING-H2 finger protein ATL1-like [Raphanus sativus]	ATL1_ARATH RecName: Full=RING-H2 finger protein ATL1; EC=2.3.2.27 {ECO:0000305}; AltName: Full=RING-type E3 ubiquitin transferase ATL1 {ECO:0000305};	A0A6J0N6P9_RAPSA SubName: Full=RING-H2 finger protein ATL1-like {ECO:0000313|RefSeq:XP_018479608.1};	FOG: Predicted E3 ubiquitin ligase	GO:0016021,integral component of membrane; GO:0046872,metal ion binding; GO:0016740,transferase activity; GO:0016567,protein ubiquitination; GO:0003674,molecular_function; GO:0005488,binding; GO:0043167,ion binding; GO:0043169,cation binding; GO:0003824,catalytic activity; GO:0006464,cellular protein modification process; GO:0006807,nitrogen compound metabolic process; GO:0008150,biological_proce…	PF13639.9:Ring finger domain	--	--	--
Rsa10000820	5.98	6.5367	6.6825	7.2466	6.5072	6.8119	2.606	3.0509	2.785	--	--	PREDICTED: zinc finger CCCH domain-containing protein 47 [Raphanus sativus]	C3H47_ARATH RecName: Full=Zinc finger CCCH domain-containing protein 47; Short=AtC3H47; AltName: Full=AtSZF1;	A0A6J0P6G3_RAPSA SubName: Full=zinc finger CCCH domain-containing protein 47 {ECO:0000313|RefSeq:XP_018492191.1};	CCCH-type Zn-finger protein	GO:0005634,nucleus; GO:0003677,DNA binding; GO:0003700,DNA-binding transcription factor activity; GO:0046872,metal ion binding; GO:0071456,cellular response to hypoxia; GO:0006355,regulation of transcription, DNA-templated; GO:0003674,molecular_function; GO:0003676,nucleic acid binding; GO:0005488,binding; GO:0097159,organic cyclic compound binding; GO:1901363,heterocyclic compound binding; GO:01…	PF18044.4:CCCH-type zinc finger	C3H	TF	C3H
Rsa10000844	3.1785	1.5738	4.4405	2.6346	4.2825	3.6473	1.2081	2.1322	0.9304	K01427 urease [EC:3.5.1.5] | (RefSeq) urease-like (A)	ko00220: Arginine biosynthesis; ko00230: Purine metabolism; ko01100: Metabolic pathways	PREDICTED: urease-like [Raphanus sativus]	UREA_ARATH RecName: Full=Urease {ECO:0000303|PubMed:16244137}; EC=3.5.1.5 {ECO:0000269|PubMed:16244137}; AltName: Full=Urea amidohydrolase {ECO:0000305};	A0A6J0MJC9_RAPSA RecName: Full=Urease {ECO:0000256|ARBA:ARBA00013883, ECO:0000256|PIRNR:PIRNR001222}; EC=3.5.1.5 {ECO:0000256|ARBA:ARBA00012934, ECO:0000256|PIRNR:PIRNR001222}; AltName: Full=Urea amidohydrolase {ECO:0000256|ARBA:ARBA00030395, ECO:0000256|PIRNR:PIRNR001222};	--	GO:0005829,cytosol; GO:0150006,urease activator complex; GO:0035550,urease complex; GO:0016151,nickel cation binding; GO:0009039,urease activity; GO:0006807,nitrogen compound metabolic process; GO:0043419,urea catabolic process; GO:0003674,molecular_function; GO:0005488,binding; GO:0043167,ion binding; GO:0043169,cation binding; GO:0046872,metal ion binding; GO:0046914,transition metal ion bindin…	PF01979.23:Amidohydrolase family	--	--	--
Rsa10000884	0.8133	0.3774	0.6241	0.3985	1.4265	1.2495	1.4614	1.4688	0.7443	K01874 methionyl-tRNA synthetase [EC:6.1.1.10] | (RefSeq) methionine--tRNA ligase, cytoplasmic-like (A)	ko00450: Selenocompound metabolism; ko00970: Aminoacyl-tRNA biosynthesis; ko01100: Metabolic pathways	PREDICTED: methionine--tRNA ligase, cytoplasmic-like, partial [Raphanus sativus]	SYMC_ARATH RecName: Full=Methionine--tRNA ligase, cytoplasmic {ECO:0000305}; EC=6.1.1.10 {ECO:0000305}; AltName: Full=Methionyl-tRNA synthetase {ECO:0000305}; Short=MetRS {ECO:0000305};	A0A6J0LU14_RAPSA RecName: Full=Methionine--tRNA ligase {ECO:0000256|ARBA:ARBA00012838}; EC=6.1.1.10 {ECO:0000256|ARBA:ARBA00012838}; AltName: Full=Methionyl-tRNA synthetase {ECO:0000256|ARBA:ARBA00030904};	Methionyl-tRNA synthetase	GO:0017101,aminoacyl-tRNA synthetase multienzyme complex; GO:0005829,cytosol; GO:0005524,ATP binding; GO:0004825,methionine-tRNA ligase activity; GO:0000049,tRNA binding; GO:0006431,methionyl-tRNA aminoacylation; GO:0009791,post-embryonic development; GO:0048608,reproductive structure development; GO:0000166,nucleotide binding; GO:0003674,molecular_function; GO:0005488,binding; GO:0017076,purine …	PF09334.14:tRNA synthetases class I (M)	--	--	--
Rsa10000901	2.5569	2.604	3.0922	1.8491	2.1496	1.4312	4.252	3.7928	4.0732	K14638 solute carrier family 15 (peptide/histidine transporter), member 3/4 | (RefSeq) protein NRT1/ PTR FAMILY 8.2 (A)	--	PREDICTED: protein NRT1/ PTR FAMILY 8.2 [Raphanus sativus]	PTR5_ARATH RecName: Full=Protein NRT1/ PTR FAMILY 8.2; Short=AtNPF8.2; AltName: Full=Peptide transporter PTR5;	A0A6J0KFV3_RAPSA SubName: Full=protein NRT1/ PTR FAMILY 8.2 {ECO:0000313|RefSeq:XP_018446447.1, ECO:0000313|RefSeq:XP_018446448.1};	H+/oligopeptide symporter	GO:0016021,integral component of membrane; GO:0005886,plasma membrane; GO:0071916,dipeptide transmembrane transporter activity; GO:0042937,tripeptide transmembrane transporter activity; GO:0042938,dipeptide transport; GO:0009860,pollen tube growth; GO:0015031,protein transport; GO:0003674,molecular_function; GO:0005215,transporter activity; GO:0008509,anion transmembrane transporter activity; GO:…	PF00854.24:POT family	--	--	--
Rsa10000905	2.7765	3.6962	6.6152	5.3919	7.5388	9.3955	2.5484	3.7217	2.3522	K01754 threonine dehydratase [EC:4.3.1.19] | (RefSeq) threonine dehydratase biosynthetic, chloroplastic-like (A)	ko00260: Glycine, serine and threonine metabolism; ko00290: Valine, leucine and isoleucine biosynthesis; ko01100: Metabolic pathways; ko01110: Biosynthesis of secondary metabolites; ko01200: Carbon metabolism; ko01230: Biosynthesis of amino acids	PREDICTED: threonine dehydratase biosynthetic, chloroplastic-like [Raphanus sativus]	THD1_ARATH RecName: Full=Threonine dehydratase biosynthetic, chloroplastic; EC=4.3.1.19; AltName: Full=Threonine deaminase; Short=TD; Flags: Precursor;	A0A6J0P697_RAPSA RecName: Full=Threonine dehydratase {ECO:0000256|RuleBase:RU362012}; EC=4.3.1.19 {ECO:0000256|RuleBase:RU362012}; AltName: Full=Threonine deaminase {ECO:0000256|RuleBase:RU362012};	Threonine/serine dehydratases	GO:0009507,chloroplast; GO:0003941,L-serine ammonia-lyase activity; GO:0004794,L-threonine ammonia-lyase activity; GO:0030170,pyridoxal phosphate binding; GO:0009097,isoleucine biosynthetic process; GO:0006565,L-serine catabolic process; GO:0006567,threonine catabolic process; GO:0003674,molecular_function; GO:0003824,catalytic activity; GO:0016829,lyase activity; GO:0016840,carbon-nitrogen lyase…	PF00291.28:Pyridoxal-phosphate dependent enzyme	--	--	--
Rsa10000909	4.6965	4.738	4.541	9.5183	8.3489	10.5049	4.378	3.9977	4.3632	--	--	PREDICTED: F-box/kelch-repeat protein At3g23880 [Raphanus sativus]	FBK67_ARATH RecName: Full=F-box/kelch-repeat protein At3g23880;	A0A6J0P6P1_RAPSA SubName: Full=F-box/kelch-repeat protein At3g23880 {ECO:0000313|RefSeq:XP_018492276.1};	--	GO:0005634,nucleus; GO:0005575,cellular_component; GO:0005622,intracellular anatomical structure; GO:0043226,organelle; GO:0043227,membrane-bounded organelle; GO:0043229,intracellular organelle; GO:0043231,intracellular membrane-bounded organelle; GO:0110165,cellular anatomical entity	PF00646.36:F-box domain	--	--	--
Rsa10000950	13.4537	12.1555	14.1666	11.3445	10.8638	10.2947	29.9597	24.995	25.3663	K22703 hydroxy-3-indolylmethylglucosinolate O-methyltransferase [EC:2.1.1.-] | (RefSeq) indole glucosinolate O-methyltransferase 5 (A)	--	PREDICTED: indole glucosinolate O-methyltransferase 5 [Raphanus sativus]	IGMT5_ARATH RecName: Full=Indole glucosinolate O-methyltransferase 5 {ECO:0000305}; EC=2.1.1.- {ECO:0000305};	A0A6J0K5P1_RAPSA SubName: Full=indole glucosinolate O-methyltransferase 5 {ECO:0000313|RefSeq:XP_018442771.1};	Hydroxyindole-O-methyltransferase and related SAM-dependent methyltransferases	GO:0008171,O-methyltransferase activity; GO:0046983,protein dimerization activity; GO:0008757,S-adenosylmethionine-dependent methyltransferase activity; GO:0019438,aromatic compound biosynthetic process; GO:0009759,indole glucosinolate biosynthetic process; GO:0032259,methylation; GO:0003674,molecular_function; GO:0003824,catalytic activity; GO:0008168,methyltransferase activity; GO:0016740,trans…	PF00891.21:O-methyltransferase domain	--	--	--
Rsa10001034	9.7386	9.7277	17.8124	9.9923	15.5129	8.4459	5.0554	4.6954	5.5159	K22757 glutaminyl-peptide cyclotransferase [EC:2.3.2.5] | (RefSeq) glutaminyl-peptide cyclotransferase-like isoform X1 (A)	--	PREDICTED: glutaminyl-peptide cyclotransferase-like isoform X1 [Raphanus sativus]	QPCT_ARATH RecName: Full=Glutaminyl-peptide cyclotransferase; EC=2.3.2.5; AltName: Full=Glutaminyl cyclase;	A0A6J0L2Q4_RAPSA SubName: Full=glutaminyl-peptide cyclotransferase-like isoform X1 {ECO:0000313|RefSeq:XP_018454435.1, ECO:0000313|RefSeq:XP_018454596.1};	--	GO:0005789,endoplasmic reticulum membrane; GO:0016021,integral component of membrane; GO:0005886,plasma membrane; GO:0016603,glutaminyl-peptide cyclotransferase activity; GO:0017186,peptidyl-pyroglutamic acid biosynthetic process, using glutaminyl-peptide cyclotransferase; GO:0003674,molecular_function; GO:0003824,catalytic activity; GO:0016740,transferase activity; GO:0016746,transferase activit…	PF05096.15:Glutamine cyclotransferase	--	--	--
Rsa10001036	0.6896	1.1115	0.8402	1.8989	2.2244	2.2002	0.3686	0.371	0.1483	K05681 ATP-binding cassette, subfamily G (WHITE), member 2 | (RefSeq) ABC transporter G family member 14-like (A)	ko02010: ABC transporters	PREDICTED: ABC transporter G family member 4 [Raphanus sativus]	AB4G_ARATH RecName: Full=ABC transporter G family member 4; Short=ABC transporter ABCG.4; Short=AtABCG4; AltName: Full=White-brown complex homolog protein 4; Short=AtWBC4;	A0A6J0MBK5_RAPSA SubName: Full=ABC transporter G family member 4 {ECO:0000313|RefSeq:XP_018468932.1, ECO:0000313|RefSeq:XP_018468936.1};	Transporter, ABC superfamily (Breast cancer resistance protein)	GO:0016021,integral component of membrane; GO:0016020,membrane; GO:0140359,ABC-type transporter activity; GO:0005524,ATP binding; GO:0042626,ATPase-coupled transmembrane transporter activity; GO:0055085,transmembrane transport; GO:0003674,molecular_function; GO:0003824,catalytic activity; GO:0005215,transporter activity; GO:0015399,primary active transmembrane transporter activity; GO:0016462,pyr…	PF01061.27:ABC-2 type transporter	--	--	--
Rsa10001077	4.0477	5.8138	3.6328	3.5314	14.3159	14.2	2.442	2.3956	2.7149	K01637 isocitrate lyase [EC:4.1.3.1] | (RefSeq) isocitrate lyase-like (A)	ko00630: Glyoxylate and dicarboxylate metabolism; ko01100: Metabolic pathways; ko01110: Biosynthesis of secondary metabolites; ko01200: Carbon metabolism	PREDICTED: carboxyvinyl-carboxyphosphonate phosphorylmutase, chloroplastic [Raphanus sativus]	CPPM_ARATH RecName: Full=Carboxyvinyl-carboxyphosphonate phosphorylmutase, chloroplastic; EC=2.7.8.23; AltName: Full=Carboxyphosphonoenolpyruvate phosphonomutase; Short=CPEP phosphonomutase; Flags: Precursor;	A0A6J0K3Q2_RAPSA SubName: Full=carboxyvinyl-carboxyphosphonate phosphorylmutase, chloroplastic {ECO:0000313|RefSeq:XP_018442283.1};	Isocitrate lyase	GO:0009507,chloroplast; GO:0009570,chloroplast stroma; GO:0008807,carboxyvinyl-carboxyphosphonate phosphorylmutase activity; GO:0003674,molecular_function; GO:0003824,catalytic activity; GO:0016740,transferase activity; GO:0016772,transferase activity, transferring phosphorus-containing groups; GO:0016780,phosphotransferase activity, for other substituted phosphate groups; GO:0005575,cellular_com…	PF13714.9:Phosphoenolpyruvate phosphomutase	--	--	--
Rsa10001086	5.2069	1.9347	5.5209	1.7086	1.6813	1.5951	6.356	6.7717	7.566	K11984 U4/U6.U5 tri-snRNP-associated protein 1 | (RefSeq) SART-1 family protein DOT2 (A)	ko03040: Spliceosome	PREDICTED: SART-1 family protein DOT2 [Raphanus sativus]	DOT2_ARATH RecName: Full=SART-1 family protein DOT2 {ECO:0000305}; AltName: Full=Protein DEFECTIVELY ORGANIZED TRIBUTARIES 2 {ECO:0000303|PubMed:18643975}; AltName: Full=Protein MERISTEM-DEFECTIVE {ECO:0000303|PubMed:19000164};	A0A6J0KEC8_RAPSA SubName: Full=SART-1 family protein DOT2 {ECO:0000313|RefSeq:XP_018445384.1};	U4/U6.U5 snRNP associated protein	GO:0005730,nucleolus; GO:0005634,nucleus; GO:0046540,U4/U6 x U5 tri-snRNP complex; GO:0010588,cotyledon vascular tissue pattern formation; GO:0009908,flower development; GO:0048366,leaf development; GO:0010305,leaf vascular tissue pattern formation; GO:0000481,maturation of 5S rRNA; GO:0009933,meristem structural organization; GO:0045292,mRNA cis splicing, via spliceosome; GO:0010087,phloem or xy…	PF03343.16:SART-1 family	--	--	--
Rsa10001087	7.7707	2.1849	7.365	4.8296	3.2652	4.2746	1.3177	0.7688	0.6339	K22767 histone acetyltransferase MCC1 [EC:2.3.1.48] | (RefSeq) histone acetyltransferase MCC1 (A)	--	PREDICTED: histone acetyltransferase MCC1 [Raphanus sativus]	MCC1_ARATH RecName: Full=Histone acetyltransferase MCC1; EC=2.3.1.48; AltName: Full=Protein MEIOTIC CONTROL OF CROSSOVERS 1;	A0A6J0KBG6_RAPSA RecName: Full=Histone acetyltransferase {ECO:0000256|ARBA:ARBA00013184}; EC=2.3.1.48 {ECO:0000256|ARBA:ARBA00013184};	Predicted N-acetyltransferase	GO:0000139,Golgi membrane; GO:0004402,histone acetyltransferase activity; GO:0004596,peptide alpha-N-acetyltransferase activity; GO:0006325,chromatin organization; GO:0007059,chromosome segregation; GO:0043966,histone H3 acetylation; GO:0043967,histone H4 acetylation; GO:0051321,meiotic cell cycle; GO:0017196,N-terminal peptidyl-methionine acetylation; GO:0003674,molecular_function; GO:0003824,ca…	PF00583.28:Acetyltransferase (GNAT) family	GNAT	TR	GNAT
Rsa10001092	0.0902	0.2077	0.2261	0.4903	0.4618	0.2921	0.5786	0.6778	0.5681	K14157 alpha-aminoadipic semialdehyde synthase [EC:1.5.1.8 1.5.1.9] | (RefSeq) alpha-aminoadipic semialdehyde synthase isoform X1 (A)	ko00310: Lysine degradation; ko01100: Metabolic pathways; ko01110: Biosynthesis of secondary metabolites	PREDICTED: alpha-aminoadipic semialdehyde synthase isoform X1 [Raphanus sativus]	AASS_ARATH RecName: Full=Alpha-aminoadipic semialdehyde synthase; AltName: Full=cAt-LKR/SDH; Short=LKR/SDH; Includes: RecName: Full=Lysine ketoglutarate reductase; Short=LKR; EC=1.5.1.8; Includes: RecName: Full=Saccharopine dehydrogenase; EC=1.5.1.9; AltName: Full=cAt-SDH; Short=SDH;	A0A6J0MJD9_RAPSA SubName: Full=alpha-aminoadipic semialdehyde synthase isoform X1 {ECO:0000313|RefSeq:XP_018471606.1, ECO:0000313|RefSeq:XP_018471607.1};	Lysine-ketoglutarate reductase/saccharopine dehydrogenase	GO:0005737,cytoplasm; GO:0047131,saccharopine dehydrogenase (NAD+, L-glutamate-forming) activity; GO:0047130,saccharopine dehydrogenase (NADP+, L-lysine-forming) activity; GO:0004753,saccharopine dehydrogenase activity; GO:0033512,L-lysine catabolic process to acetyl-CoA via saccharopine; GO:0019878,lysine biosynthetic process via aminoadipic acid; GO:0003674,molecular_function; GO:0003824,cataly…	PF16653.8:Saccharopine dehydrogenase C-terminal domain	--	--	--
Rsa10001109	0.419	0.4635	0.9529	2.3774	2.0022	1.8762	0.6718	0.3339	0.1502	K00799 glutathione S-transferase [EC:2.5.1.18] | (RefSeq) glutathione S-transferase U3-like (A)	ko00480: Glutathione metabolism; ko01100: Metabolic pathways	PREDICTED: glutathione S-transferase U3-like [Raphanus sativus]	GSTU3_ARATH RecName: Full=Glutathione S-transferase U3; Short=AtGSTU3; EC=2.5.1.18; AltName: Full=GST class-tau member 3; AltName: Full=Glutathione S-transferase 21;	A0A6J0MY39_RAPSA RecName: Full=Glutathione transferase {ECO:0000256|ARBA:ARBA00012452}; EC=2.5.1.18 {ECO:0000256|ARBA:ARBA00012452};	Glutathione S-transferase	GO:0005737,cytoplasm; GO:0005829,cytosol; GO:0004364,glutathione transferase activity; GO:0006749,glutathione metabolic process; GO:0009407,toxin catabolic process; GO:0003674,molecular_function; GO:0003824,catalytic activity; GO:0016740,transferase activity; GO:0016765,transferase activity, transferring alkyl or aryl (other than methyl) groups; GO:0006518,peptide metabolic process; GO:0006575,ce…	PF02798.23:Glutathione S-transferase, N-terminal domain	--	--	--
Rsa10001139	1.6643	1.3757	1.4558	0.6837	0.9177	1.2899	3.239	2.857	2.8449	K01792 glucose-6-phosphate 1-epimerase [EC:5.1.3.15] | (RefSeq) putative glucose-6-phosphate 1-epimerase (A)	ko00010: Glycolysis / Gluconeogenesis; ko01100: Metabolic pathways; ko01110: Biosynthesis of secondary metabolites	PREDICTED: putative glucose-6-phosphate 1-epimerase [Raphanus sativus]	AAPC_CENCI RecName: Full=Putative glucose-6-phosphate 1-epimerase {ECO:0000250|UniProtKB:Q03161}; EC=5.1.3.15 {ECO:0000250|UniProtKB:Q03161}; AltName: Full=Putative D-hexose-6-phosphate mutarotase {ECO:0000250|UniProtKB:Q03161}; AltName: Full=Putative apospory-associated protein C;	A0A6J0M9C5_RAPSA RecName: Full=Glucose-6-phosphate 1-epimerase {ECO:0000256|ARBA:ARBA00012083, ECO:0000256|PIRNR:PIRNR016020}; EC=5.1.3.15 {ECO:0000256|ARBA:ARBA00012083, ECO:0000256|PIRNR:PIRNR016020};	Uncharacterized enzymes related to aldose 1-epimerase	GO:0030246,carbohydrate binding; GO:0047938,glucose-6-phosphate 1-epimerase activity; GO:0005975,carbohydrate metabolic process; GO:0003674,molecular_function; GO:0005488,binding; GO:0003824,catalytic activity; GO:0016853,isomerase activity; GO:0016854,racemase and epimerase activity; GO:0016857,racemase and epimerase activity, acting on carbohydrates and derivatives; GO:0008150,biological_proces…	PF01263.23:Aldose 1-epimerase	--	--	--
Rsa10001166	1.8141	1.0227	1.577	0.0982	0.0586	0.3705	1.4152	1.524	2.1615	K08916 light-harvesting complex II chlorophyll a/b binding protein 5 | (RefSeq) chlorophyll a-b binding protein CP26, chloroplastic-like (A)	ko00196: Photosynthesis - antenna proteins; ko01100: Metabolic pathways	PREDICTED: chlorophyll a-b binding protein CP26, chloroplastic-like [Raphanus sativus]	CB5_ARATH RecName: Full=Chlorophyll a-b binding protein CP26, chloroplastic; AltName: Full=LHCB5; AltName: Full=LHCIIc; AltName: Full=Light-harvesting complex II protein 5; Flags: Precursor;	A0A6J0LBF6_RAPSA RecName: Full=Chlorophyll a-b binding protein, chloroplastic {ECO:0000256|RuleBase:RU363080};	--	GO:0009507,chloroplast; GO:0009534,chloroplast thylakoid; GO:0009535,chloroplast thylakoid membrane; GO:0005829,cytosol; GO:0016021,integral component of membrane; GO:0009522,photosystem I; GO:0009783,photosystem II antenna complex; GO:0010287,plastoglobule; GO:0009517,PSII associated light-harvesting complex II; GO:0009579,thylakoid; GO:0042651,thylakoid membrane; GO:0016168,chlorophyll binding;…	PF00504.24:Chlorophyll A-B binding protein	--	--	--
Rsa10001236	0	0	0	0.4302	0.3733	0.3935	0.8907	0.7471	0.714	K16226 disease resistance protein RPS4 | (RefSeq) disease resistance protein RPS4-like (A)	ko04626: Plant-pathogen interaction	unnamed protein product [Brassica rapa]	RPS4W_ARATH RecName: Full=Disease resistance protein RPS4 {ECO:0000303|PubMed:19519800}; EC=3.2.2.6 {ECO:0000255|PROSITE-ProRule:PRU00204}; AltName: Full=Resistance to Pseudomonas syringae 4 {ECO:0000303|PubMed:19519800};	A0A8D9H8G6_BRACM RecName: Full=ADP-ribosyl cyclase/cyclic ADP-ribose hydrolase {ECO:0000256|ARBA:ARBA00011982}; EC=3.2.2.6 {ECO:0000256|ARBA:ARBA00011982};	--	GO:0005634,nucleus; GO:0043531,ADP binding; GO:0050135,NAD(P)+ nucleosidase activity; GO:0061809,NAD+ nucleotidase, cyclic ADP-ribose generating; GO:0006952,defense response; GO:0007165,signal transduction; GO:0000166,nucleotide binding; GO:0003674,molecular_function; GO:0005488,binding; GO:0017076,purine nucleotide binding; GO:0030554,adenyl nucleotide binding; GO:0032553,ribonucleotide binding;…	PF00931.25:NB-ARC domain	--	--	--
Rsa10001250	0.4883	0.8443	0.9239	2.5887	2.2307	1.5677	0.3071	0.1717	0.3398	K06268 serine/threonine-protein phosphatase 2B regulatory subunit | (RefSeq) calcineurin B-like protein 1 (A)	--	PREDICTED: calcineurin B-like protein 1 [Raphanus sativus]	CNBL1_ARATH RecName: Full=Calcineurin B-like protein 1; AltName: Full=SOS3-like calcium-binding protein 5;	A0A6J0MHH6_RAPSA SubName: Full=calcineurin B-like protein 1 {ECO:0000313|RefSeq:XP_018471579.1};	Ca2+/calmodulin-dependent protein phosphatase (calcineurin subunit B), EF-Hand superfamily protein	GO:0005737,cytoplasm; GO:0005829,cytosol; GO:0005886,plasma membrane; GO:0090406,pollen tube; GO:0005509,calcium ion binding; GO:0019900,kinase binding; GO:0009738,abscisic acid-activated signaling pathway; GO:0019722,calcium-mediated signaling; GO:0016036,cellular response to phosphate starvation; GO:0009860,pollen tube growth; GO:0009409,response to cold; GO:0006970,response to osmotic stress; …	PF00036.35:EF hand	--	--	--
Rsa10001251	2.498	2.5495	2.5976	1.8083	1.7773	2.1708	0.7654	1.0747	0.787	K15333 tRNA guanosine-2'-O-methyltransferase [EC:2.1.1.34] | (RefSeq) uncharacterized protein LOC108843133 (A)	--	PREDICTED: uncharacterized protein LOC108843133 [Raphanus sativus]	--	A0A6J0MIJ9_RAPSA SubName: Full=uncharacterized protein LOC108843133 {ECO:0000313|RefSeq:XP_018471738.1};	RNA Methylase, SpoU family	GO:0003723,RNA binding; GO:0016423,tRNA (guanine) methyltransferase activity; GO:0003674,molecular_function; GO:0003676,nucleic acid binding; GO:0005488,binding; GO:0097159,organic cyclic compound binding; GO:1901363,heterocyclic compound binding; GO:0003824,catalytic activity; GO:0008168,methyltransferase activity; GO:0008173,RNA methyltransferase activity; GO:0008175,tRNA methyltransferase acti…	PF00588.22:SpoU rRNA Methylase family	--	--	--
Rsa10001283	1.0571	0.8419	0.8242	1.5242	1.3134	1.3491	0.5876	0.5055	0.7729	K15378 solute carrier family 45, member 1/2/4 | (RefSeq) sucrose transport protein SUC1 (A)	--	PREDICTED: sucrose transport protein SUC1 [Raphanus sativus]	SUC1_ARATH RecName: Full=Sucrose transport protein SUC1; AltName: Full=Sucrose permease 1; AltName: Full=Sucrose-proton symporter 1;	A0A6J0KMQ7_RAPSA SubName: Full=sucrose transport protein SUC1 {ECO:0000313|RefSeq:XP_018449150.1};	Sucrose transporter and related proteins	GO:0005887,integral component of plasma membrane; GO:0016020,membrane; GO:0005739,mitochondrion; GO:0005886,plasma membrane; GO:0009506,plasmodesma; GO:0005773,vacuole; GO:0008506,sucrose:proton symporter activity; GO:0009846,pollen germination; GO:0009624,response to nematode; GO:0005985,sucrose metabolic process; GO:0003674,molecular_function; GO:0005215,transporter activity; GO:0005351,carbohy…	--	--	--	--
Rsa10001315	1.8344	1.5057	1.788	2.2206	6.4438	2.2988	5.1513	3.0768	5.0048	K23200 putative arabinosyltransferase [EC:2.4.2.-] | (RefSeq) probable arabinosyltransferase ARAD1 (A)	--	PREDICTED: probable arabinosyltransferase ARAD1 [Raphanus sativus]	ARAD1_ARATH RecName: Full=Probable arabinosyltransferase ARAD1; EC=2.4.2.-; AltName: Full=Arabinan alpha-1,5-arabinosyltransferase; AltName: Full=L-Arabinosyltransferase; AltName: Full=Protein ARABINAN DEFICIENT 1;	A0A6J0KB69_RAPSA SubName: Full=probable arabinosyltransferase ARAD1 {ECO:0000313|RefSeq:XP_018444833.1};	Acetylglucosaminyltransferase EXT1/exostosin 1	GO:0005768,endosome; GO:0005794,Golgi apparatus; GO:0000139,Golgi membrane; GO:0000138,Golgi trans cisterna; GO:0016021,integral component of membrane; GO:0005802,trans-Golgi network; GO:0016757,transferase activity, transferring glycosyl groups; GO:0071555,cell wall organization; GO:0045489,pectin biosynthetic process; GO:0006486,protein glycosylation; GO:0003674,molecular_function; GO:0003824,c…	PF03016.18:Exostosin family	--	--	--
Rsa10001316	0.2786	0.3963	0.4243	0.5928	1.0818	0.7164	1.3031	0.8535	0.7303	K16224 senescence-induced receptor-like serine/threonine-protein kinase | (RefSeq) senescence-induced receptor-like serine/threonine-protein kinase (A)	ko04016: MAPK signaling pathway - plant; ko04626: Plant-pathogen interaction	PREDICTED: LOW QUALITY PROTEIN: probable LRR receptor-like serine/threonine-protein kinase At5g16900 [Brassica oleracea var. oleracea]	Y5169_ARATH RecName: Full=Probable LRR receptor-like serine/threonine-protein kinase At5g16900; EC=2.7.11.1; Flags: Precursor;	A0A816K261_BRANA SubName: Full=(rape) hypothetical protein {ECO:0000313|EMBL:CAF1887103.1};	--	GO:0016021,integral component of membrane; GO:0005524,ATP binding; GO:0106310,protein serine kinase activity; GO:0004674,protein serine/threonine kinase activity; GO:0006468,protein phosphorylation; GO:0000166,nucleotide binding; GO:0003674,molecular_function; GO:0005488,binding; GO:0017076,purine nucleotide binding; GO:0030554,adenyl nucleotide binding; GO:0032553,ribonucleotide binding; GO:0032…	PF12819.10:Malectin-like domain	--	--	--
Rsa10001319	0.3772	0.3946	0.5578	0.2735	0.1865	0.142	0.0834	0.1711	0.2238	K13024 inositol-hexakisphosphate/diphosphoinositol-pentakisphosphate 1-kinase [EC:2.7.4.24] | (RefSeq) inositol hexakisphosphate and diphosphoinositol-pentakisphosphate kinase 2-like isoform X1 (A)	ko04070: Phosphatidylinositol signaling system	PREDICTED: inositol hexakisphosphate and diphosphoinositol-pentakisphosphate kinase 2-like isoform X1 [Raphanus sativus]	VIP2L_ARATH RecName: Full=Inositol hexakisphosphate and diphosphoinositol-pentakisphosphate kinase VIP2 {ECO:0000303|PubMed:25231822}; EC=2.7.4.24 {ECO:0000269|PubMed:25231822}; AltName: Full=Protein VIP HOMOLOG 1 {ECO:0000303|PubMed:25901085}; AltName: Full=VIP1 homolog protein 2 {ECO:0000303|PubMed:25231822}; Short=Arabidopsis homolog protein of yeast VIP1 2 {ECO:0000303|PubMed:25231822}; Short…	A0A6J0KA47_RAPSA RecName: Full=Inositol hexakisphosphate and diphosphoinositol-pentakisphosphate kinase {ECO:0000256|RuleBase:RU365032}; EC=2.7.4.24 {ECO:0000256|RuleBase:RU365032};	Arp2/3 complex-interacting protein VIP1/Asp1, involved in regulation of actin cytoskeleton	GO:0005829,cytosol; GO:0005886,plasma membrane; GO:0009536,plastid; GO:0102092,5-diphosphoinositol pentakisphosphate 3-kinase activity; GO:0005524,ATP binding; GO:0033857,diphosphoinositol-pentakisphosphate kinase activity; GO:0000829,inositol heptakisphosphate kinase activity; GO:0052723,inositol hexakisphosphate 1-kinase activity; GO:0052724,inositol hexakisphosphate 3-kinase activity; GO:00008…	PF00328.25:Histidine phosphatase superfamily (branch 2)	--	--	--
Rsa10001331	1.3568	1.0414	0.9446	2.329	3.6279	1.6274	1.1742	1.0041	1.3895	K06268 serine/threonine-protein phosphatase 2B regulatory subunit | (RefSeq) calcineurin B-like protein 1 (A)	--	PREDICTED: calcineurin B-like protein 1 [Raphanus sativus]	CNBL1_ARATH RecName: Full=Calcineurin B-like protein 1; AltName: Full=SOS3-like calcium-binding protein 5;	A0A6J0MHH6_RAPSA SubName: Full=calcineurin B-like protein 1 {ECO:0000313|RefSeq:XP_018471579.1};	Ca2+/calmodulin-dependent protein phosphatase (calcineurin subunit B), EF-Hand superfamily protein	GO:0005737,cytoplasm; GO:0005829,cytosol; GO:0005886,plasma membrane; GO:0090406,pollen tube; GO:0005509,calcium ion binding; GO:0019900,kinase binding; GO:0009738,abscisic acid-activated signaling pathway; GO:0019722,calcium-mediated signaling; GO:0016036,cellular response to phosphate starvation; GO:0009860,pollen tube growth; GO:0009409,response to cold; GO:0006970,response to osmotic stress; …	PF00036.35:EF hand	--	--	--
Rsa10001420	4.0502	4.052	4.1382	9.062	7.8754	8.9119	2.3291	2.6047	2.4328	K12737 peptidyl-prolyl cis-trans isomerase SDCCAG10 [EC:5.2.1.8] | (RefSeq) peptidyl-prolyl cis-trans isomerase CYP57 (A)	--	PREDICTED: peptidyl-prolyl cis-trans isomerase CYP57 [Raphanus sativus]	CPY57_ARATH RecName: Full=Peptidyl-prolyl cis-trans isomerase CYP57; Short=PPIase CYP57; EC=5.2.1.8; AltName: Full=Cyclophilin of 57 kDa; AltName: Full=Cyclophilin-57;	A0A6J0KIK5_RAPSA SubName: Full=peptidyl-prolyl cis-trans isomerase CYP57 {ECO:0000313|RefSeq:XP_018446879.1};	Peptidyl-prolyl cis-trans isomerase	GO:0071013,catalytic step 2 spliceosome; GO:0005737,cytoplasm; GO:0009506,plasmodesma; GO:0003755,peptidyl-prolyl cis-trans isomerase activity; GO:0006457,protein folding; GO:0000413,protein peptidyl-prolyl isomerization; GO:0003674,molecular_function; GO:0003824,catalytic activity; GO:0016853,isomerase activity; GO:0016859,cis-trans isomerase activity; GO:0140096,catalytic activity, acting on a …	PF00160.24:Cyclophilin type peptidyl-prolyl cis-trans isomerase/CLD	--	--	--
Rsa10001429	1.22	0.6426	1.123	1.4931	1.9433	1.5365	3.2604	2.917	2.6236	K14826 FK506-binding nuclear protein [EC:5.2.1.8] | (RefSeq) peptidyl-prolyl cis-trans isomerase FKBP43-like (A)	--	PREDICTED: LOW QUALITY PROTEIN: methyl-CpG-binding domain-containing protein 4-like [Raphanus sativus]	MBD4_ARATH RecName: Full=Methyl-CpG-binding domain-containing protein 4; Short=AtMBD4; Short=MBD04; AltName: Full=Methyl-CpG-binding protein MBD4;	A0A6J0N8L6_RAPSA SubName: Full=LOW QUALITY PROTEIN: methyl-CpG-binding domain-containing protein 4-like {ECO:0000313|RefSeq:XP_018480551.1};	Methyl-CpG binding transcription regulators	GO:0000118,histone deacetylase complex; GO:0005634,nucleus; GO:0008327,methyl-CpG binding; GO:0008270,zinc ion binding; GO:0000166,nucleotide binding; GO:0003674,molecular_function; GO:0003676,nucleic acid binding; GO:0003677,DNA binding; GO:0005488,binding; GO:0036094,small molecule binding; GO:0043565,sequence-specific DNA binding; GO:0097159,organic cyclic compound binding; GO:1901265,nucleosi…	PF01429.22:Methyl-CpG binding domain	--	--	--
Rsa10001435	1.2569	2.1669	2.2275	4.1191	2.4573	3.0701	0.7329	0.9563	1.3516	K01647 citrate synthase [EC:2.3.3.1] | (RefSeq) citrate synthase 4, mitochondrial (A)	ko00020: Citrate cycle (TCA cycle); ko00630: Glyoxylate and dicarboxylate metabolism; ko01100: Metabolic pathways; ko01110: Biosynthesis of secondary metabolites; ko01200: Carbon metabolism; ko01210: 2-Oxocarboxylic acid metabolism; ko01230: Biosynthesis of amino acids	hypothetical protein BRARA_C02257 [Brassica rapa]	CISY4_ARATH RecName: Full=Citrate synthase 4, mitochondrial; EC=2.3.3.16; Flags: Precursor;	A0A397ZXJ1_BRACM RecName: Full=Citrate synthase {ECO:0000256|RuleBase:RU000441};	Citrate synthase	GO:0009507,chloroplast; GO:0005829,cytosol; GO:0005759,mitochondrial matrix; GO:0005739,mitochondrion; GO:0009505,plant-type cell wall; GO:0005524,ATP binding; GO:0004108,citrate (Si)-synthase activity; GO:0008270,zinc ion binding; GO:0005975,carbohydrate metabolic process; GO:0006101,citrate metabolic process; GO:0006099,tricarboxylic acid cycle; GO:0000166,nucleotide binding; GO:0003674,molecul…	PF00285.24:Citrate synthase, C-terminal domain	--	--	--
Rsa10001455	0.4823	0.4001	0.1763	3.1392	4.6098	5.0114	0.5156	0.5766	0.9076	--	--	unnamed protein product [Eruca vesicaria subsp. sativa]	--	A0A6J0M8I4_RAPSA SubName: Full=uncharacterized protein LOC108839987 {ECO:0000313|RefSeq:XP_018468298.1};	--	GO:0016021,integral component of membrane; GO:0005575,cellular_component; GO:0016020,membrane; GO:0031224,intrinsic component of membrane; GO:0110165,cellular anatomical entity	--	--	--	--
Rsa10001463	1.5737	0.5329	0.767	3.9396	2.283	2.9258	0.2403	0.1344	0.3626	K00413 ubiquinol-cytochrome c reductase cytochrome c1 subunit | (RefSeq) cytochrome c1 1, heme protein, mitochondrial (A)	ko00190: Oxidative phosphorylation; ko01100: Metabolic pathways	Cytochrome c1-1, heme protein, mitochondrial [Hordeum vulgare]	CYC1B_ARATH RecName: Full=Cytochrome c1 2, heme protein, mitochondrial; AltName: Full=Complex III subunit 4-2; AltName: Full=Complex III subunit IV-2; AltName: Full=Cytochrome b-c1 complex subunit 4-2; AltName: Full=Ubiquinol-cytochrome c reductase complex cytochrome c1 subunit 2; Short=Cytochrome c-1 2; Flags: Precursor;	A0A453GHI1_AEGTS RecName: Full=Cytochrome c domain-containing protein {ECO:0000259|PROSITE:PS51007};	Cytochrome c1	GO:0005750,mitochondrial respiratory chain complex III; GO:0005739,mitochondrion; GO:0009536,plastid; GO:0005773,vacuole; GO:0009055,electron transfer activity; GO:0020037,heme binding; GO:0046872,metal ion binding; GO:0006122,mitochondrial electron transport, ubiquinol to cytochrome c; GO:0003674,molecular_function; GO:0003824,catalytic activity; GO:0016491,oxidoreductase activity; GO:0005488,bi…	PF02167.18:Cytochrome C1 family	--	--	--
Rsa10001464	1.8378	2.087	2.312	2.2896	2.4765	2.817	0.8453	0.8175	0.6204	K01365 cathepsin L [EC:3.4.22.15] | (RefSeq) cathepsin L-like (A)	ko04145: Phagosome	PREDICTED: uncharacterized protein LOC108822505 [Raphanus sativus]	NUCL2_ARATH RecName: Full=Nucleolin 2 {ECO:0000303|PubMed:27792779}; AltName: Full=Protein NUCLEOLIN LIKE 2 {ECO:0000303|PubMed:17108323}; Short=AtNUC-L2 {ECO:0000303|PubMed:17108323}; AltName: Full=Protein PARALLEL LIKE 1; Short=AtPARLL1;	A0A6J0KT51_RAPSA SubName: Full=uncharacterized protein LOC108822505 {ECO:0000313|RefSeq:XP_018451110.1};	--	GO:0005730,nucleolus; GO:1990904,ribonucleoprotein complex; GO:0031491,nucleosome binding; GO:0003723,RNA binding; GO:0006364,rRNA processing; GO:0003674,molecular_function; GO:0003682,chromatin binding; GO:0005488,binding; GO:0044877,protein-containing complex binding; GO:0003676,nucleic acid binding; GO:0097159,organic cyclic compound binding; GO:1901363,heterocyclic compound binding; GO:000613…	PF00112.26:Papain family cysteine protease	--	--	--
Rsa10001490	0.1165	0.0552	0.2839	0.0583	0.1392	0.0978	1.6192	2.1591	1.1276	K01626 3-deoxy-7-phosphoheptulonate synthase [EC:2.5.1.54] | (RefSeq) phospho-2-dehydro-3-deoxyheptonate aldolase 2, chloroplastic (A)	ko00400: Phenylalanine, tyrosine and tryptophan biosynthesis; ko01100: Metabolic pathways; ko01110: Biosynthesis of secondary metabolites; ko01230: Biosynthesis of amino acids	hypothetical protein N665_3258s0003 [Sinapis alba]	AROG_ARATH RecName: Full=Phospho-2-dehydro-3-deoxyheptonate aldolase 2, chloroplastic; EC=2.5.1.54; AltName: Full=3-deoxy-D-arabino-heptulosonate 7-phosphate synthase 2; AltName: Full=DAHP synthase 2; AltName: Full=Phospho-2-keto-3-deoxyheptonate aldolase 2; Flags: Precursor;	A0A1J3CN64_NOCCA RecName: Full=Phospho-2-dehydro-3-deoxyheptonate aldolase {ECO:0000256|RuleBase:RU363071}; EC=2.5.1.54 {ECO:0000256|RuleBase:RU363071}; Flags: Fragment;	--	GO:0009507,chloroplast; GO:0009534,chloroplast thylakoid; GO:0005886,plasma membrane; GO:0003849,3-deoxy-7-phosphoheptulonate synthase activity; GO:0009073,aromatic amino acid family biosynthetic process; GO:0008652,cellular amino acid biosynthetic process; GO:0009423,chorismate biosynthetic process; GO:0003674,molecular_function; GO:0003824,catalytic activity; GO:0016740,transferase activity; GO…	PF01474.19:Class-II DAHP synthetase family	--	--	--
Rsa10001594	12.7829	11.3781	3.3055	4.9632	4.0517	4.1617	8.3664	4.9901	5.6102	--	--	--	--	--	--	--	--	--	--	--
Rsa10001705	0.3859	0.4045	0.3564	0.8339	0.995	1.0063	0.5646	0.6314	0.5242	--	--	PREDICTED: protein ROOT PRIMORDIUM DEFECTIVE 1-like [Raphanus sativus]	WTF1_ORYSJ RecName: Full=Protein WHAT'S THIS FACTOR 1 homolog, chloroplastic {ECO:0000305}; Flags: Precursor;	A0A6J0KCP5_RAPSA SubName: Full=protein ROOT PRIMORDIUM DEFECTIVE 1-like {ECO:0000313|RefSeq:XP_018444769.1};	--	GO:0009507,chloroplast; GO:0003723,RNA binding; GO:0000373,Group II intron splicing; GO:0006397,mRNA processing; GO:0003674,molecular_function; GO:0003676,nucleic acid binding; GO:0005488,binding; GO:0097159,organic cyclic compound binding; GO:1901363,heterocyclic compound binding; GO:0000375,RNA splicing, via transesterification reactions; GO:0000377,RNA splicing, via transesterification reactio…	PF11955.11:Plant organelle RNA recognition domain	--	--	--
Rsa10001713	0	0	0	0.767	0.9609	1.3506	0	0	0	K07877 Ras-related protein Rab-2A | (RefSeq) ras-related protein RABB1c (A)	--	PREDICTED: ras-related protein RABB1c [Raphanus sativus]	RAB1C_ARATH RecName: Full=Ras-related protein RABB1c; Short=AtRABB1c; AltName: Full=Ras-related protein Rab2A; Short=AtRab2A;	A0A6J0LEJ4_RAPSA SubName: Full=ras-related protein RABB1c {ECO:0000313|RefSeq:XP_018458064.1};	GTPase Rab2, small G protein superfamily	GO:0005794,Golgi apparatus; GO:0000325,plant-type vacuole; GO:0005886,plasma membrane; GO:0005525,GTP binding; GO:0003924,GTPase activity; GO:0006888,endoplasmic reticulum to Golgi vesicle-mediated transport; GO:0015031,protein transport; GO:0016192,vesicle-mediated transport; GO:0000166,nucleotide binding; GO:0001882,nucleoside binding; GO:0001883,purine nucleoside binding; GO:0003674,molecular_…	PF00071.25:Ras family	--	--	--
Rsa10001825	11.9061	9.9535	11.6463	1.4101	3.1609	2.5439	0.0912	0	0.0459	--	--	PREDICTED: nudix hydrolase 20, chloroplastic isoform X1 [Raphanus sativus]	NUD20_ARATH RecName: Full=Nudix hydrolase 20, chloroplastic; Short=AtNUDT20; EC=3.6.1.-; Flags: Precursor;	A0A6J0K5S3_RAPSA SubName: Full=nudix hydrolase 20, chloroplastic isoform X1 {ECO:0000313|RefSeq:XP_018442354.1};	Thiamine pyrophosphokinase	GO:0009507,chloroplast; GO:0044715,8-oxo-dGDP phosphatase activity; GO:0046872,metal ion binding; GO:0003674,molecular_function; GO:0003824,catalytic activity; GO:0016462,pyrophosphatase activity; GO:0016787,hydrolase activity; GO:0016817,hydrolase activity, acting on acid anhydrides; GO:0016818,hydrolase activity, acting on acid anhydrides, in phosphorus-containing anhydrides; GO:0017110,nucleos…	PF15916.8:Domain of unknown function (DUF4743)	--	--	--
Rsa10001826	2.8939	3.6924	2.4376	1.6099	1.2805	0.8099	0.993	1.0678	0.6147	K13412 calcium-dependent protein kinase [EC:2.7.11.1] | (RefSeq) calcium-dependent protein kinase 8-like (A)	ko04626: Plant-pathogen interaction	PREDICTED: calcium-dependent protein kinase 8-like [Raphanus sativus]	CDPK8_ARATH RecName: Full=Calcium-dependent protein kinase 8; EC=2.7.11.1; AltName: Full=Calcium-dependent protein kinase isoform CDPK19; Short=AtCDPK19;	A0A6J0K8R2_RAPSA SubName: Full=calcium-dependent protein kinase 8-like {ECO:0000313|RefSeq:XP_018443957.1, ECO:0000313|RefSeq:XP_018443958.1};	Ca2+/calmodulin-dependent protein kinase, EF-Hand protein superfamily	GO:0005737,cytoplasm; GO:0005634,nucleus; GO:0005886,plasma membrane; GO:0005524,ATP binding; GO:0005509,calcium ion binding; GO:0009931,calcium-dependent protein serine/threonine kinase activity; GO:0005516,calmodulin binding; GO:0004683,calmodulin-dependent protein kinase activity; GO:0106310,protein serine kinase activity; GO:0035556,intracellular signal transduction; GO:0018105,peptidyl-serin…	PF00069.28:Protein kinase domain	--	--	--
Rsa10001868	0.8517	0.8883	0.6641	0.4691	0.4579	0.1788	1.5934	1.5783	1.7859	--	--	PREDICTED: uncharacterized protein LOC108852030 [Raphanus sativus]	--	A0A6J0N923_RAPSA SubName: Full=uncharacterized protein LOC108852030 {ECO:0000313|RefSeq:XP_018481019.1};	Predicted phosphoglycerate mutase	--	PF00300.25:Histidine phosphatase superfamily (branch 1)	--	--	--
Rsa10001878	3.4403	3.0306	2.7111	0.2443	0.4955	0.4712	1.5128	1.4293	1.7053	K23814 cytochrome P450 family 705 subfamily A [EC:1.14.-.-] | (RefSeq) cytochrome P450 705A20-like (A)	--	PREDICTED: cytochrome P450 705A20-like [Raphanus sativus]	C05AK_ARATH RecName: Full=Cytochrome P450 705A22 {ECO:0000303|PubMed:23284057}; EC=1.14.-.- {ECO:0000305}; AltName: Full=Protein GRAVITY PERSISTENCE SIGNAL 1 {ECO:0000303|PubMed:23284057};	A0A6J0JQA6_RAPSA SubName: Full=cytochrome P450 705A20-like {ECO:0000313|RefSeq:XP_018437231.1};	Cytochrome P450 CYP2 subfamily	GO:0012505,endomembrane system; GO:0016021,integral component of membrane; GO:0016020,membrane; GO:0020037,heme binding; GO:0005506,iron ion binding; GO:0016709,oxidoreductase activity, acting on paired donors, with incorporation or reduction of molecular oxygen, NAD(P)H as one donor, and incorporation of one atom of oxygen; GO:0009630,gravitropism; GO:0009958,positive gravitropism; GO:0003674,mo…	PF00067.25:Cytochrome P450	--	--	--
Rsa10001904	10.8089	10.8524	11.2691	34.905	36.0421	36.4313	9.182	9.2994	9.0282	--	--	PREDICTED: thylakoid membrane protein TERC, chloroplastic [Raphanus sativus]	TERC_ARATH RecName: Full=Thylakoid membrane protein TERC, chloroplastic {ECO:0000305}; AltName: Full=Protein PIGMENT DEFECTIVE 149 {ECO:0000312|EMBL:AED91766.1}; AltName: Full=Protein TELLURITE RESISTANCE C {ECO:0000303|PubMed:18429937}; Short=AtTerC {ECO:0000303|PubMed:18429937}; Flags: Precursor;	A0A6J0KFZ2_RAPSA SubName: Full=thylakoid membrane protein TERC, chloroplastic {ECO:0000313|RefSeq:XP_018446891.1, ECO:0000313|RefSeq:XP_018446892.1};	--	GO:0009534,chloroplast thylakoid; GO:0009535,chloroplast thylakoid membrane; GO:0016021,integral component of membrane; GO:0090351,seedling development; GO:0010027,thylakoid membrane organization; GO:0007275,multicellular organism development; GO:0008150,biological_process; GO:0009791,post-embryonic development; GO:0032501,multicellular organismal process; GO:0032502,developmental process; GO:004…	PF03741.19:Integral membrane protein TerC family	--	--	--
Rsa10001905	1.3559	1.0475	0.9137	0.4693	0.42	0.3935	0.501	0.6404	0.504	--	--	PREDICTED: pentatricopeptide repeat-containing protein At5g12100, mitochondrial [Raphanus sativus]	PP376_ARATH RecName: Full=Pentatricopeptide repeat-containing protein At5g12100, mitochondrial; Flags: Precursor;	A0A6J0KBS1_RAPSA SubName: Full=pentatricopeptide repeat-containing protein At5g12100, mitochondrial {ECO:0000313|RefSeq:XP_018445013.1};	FOG: PPR repeat	GO:0005739,mitochondrion; GO:0008270,zinc ion binding; GO:0003674,molecular_function; GO:0005488,binding; GO:0043167,ion binding; GO:0043169,cation binding; GO:0046872,metal ion binding; GO:0046914,transition metal ion binding; GO:0005575,cellular_component; GO:0005622,intracellular anatomical structure; GO:0005737,cytoplasm; GO:0043226,organelle; GO:0043227,membrane-bounded organelle; GO:0043229…	PF13041.9:PPR repeat family	--	--	--
Rsa10002025	0.7921	0.8364	1.1932	1.2078	1.226	0.9825	0.4234	0.3874	0.3872	K17508 protein phosphatase PTC7 [EC:3.1.3.16] | (RefSeq) probable protein phosphatase 2C 55 (A)	--	PREDICTED: probable protein phosphatase 2C 62 isoform X2 [Raphanus sativus]	P2C62_ARATH RecName: Full=Probable protein phosphatase 2C 62; Short=AtPP2C62; EC=3.1.3.16;	A0A6J0M8W6_RAPSA RecName: Full=Protein phosphatase {ECO:0000256|RuleBase:RU366020}; EC=3.1.3.16 {ECO:0000256|RuleBase:RU366020};	Serine/threonine protein phosphatase	GO:0009507,chloroplast; GO:0046872,metal ion binding; GO:0017018,myosin phosphatase activity; GO:0003674,molecular_function; GO:0005488,binding; GO:0043167,ion binding; GO:0043169,cation binding; GO:0003824,catalytic activity; GO:0004721,phosphoprotein phosphatase activity; GO:0004722,protein serine/threonine phosphatase activity; GO:0016787,hydrolase activity; GO:0016788,hydrolase activity, acti…	PF00481.24:Protein phosphatase 2C	--	--	--
Rsa10002061	2.6807	1.6125	2.0229	0.7216	0.7576	0.6535	1.325	1.6197	1.1778	K00660 chalcone synthase [EC:2.3.1.74] | (RefSeq) chalcone synthase 3-like (A)	ko00941: Flavonoid biosynthesis; ko00960: Tropane, piperidine and pyridine alkaloid biosynthesis; ko01100: Metabolic pathways; ko01110: Biosynthesis of secondary metabolites; ko04712: Circadian rhythm - plant	PREDICTED: chalcone synthase 3-like [Raphanus sativus]	CHS3_SINAL RecName: Full=Chalcone synthase 3; EC=2.3.1.74; AltName: Full=Naringenin-chalcone synthase 3;	A0A6J0K384_RAPSA SubName: Full=chalcone synthase 3-like {ECO:0000313|RefSeq:XP_018442390.1};	--	GO:0102128,chalcone synthase activity; GO:0016210,naringenin-chalcone synthase activity; GO:0009813,flavonoid biosynthetic process; GO:0003674,molecular_function; GO:0003824,catalytic activity; GO:0016740,transferase activity; GO:0016746,transferase activity, transferring acyl groups; GO:0016747,transferase activity, transferring acyl groups other than amino-acyl groups; GO:0008150,biological_pro…	PF00195.22:Chalcone and stilbene synthases, N-terminal domain	--	--	--
Rsa10002070	1.5961	1.5517	1.9102	3.0347	2.9448	3.308	3.8661	3.0918	3.3457	K14553 U3 small nucleolar RNA-associated protein 18 | (RefSeq) U3 small nucleolar RNA-associated protein 18 homolog (A)	ko03008: Ribosome biogenesis in eukaryotes	PREDICTED: U3 small nucleolar RNA-associated protein 18 homolog [Raphanus sativus]	UTP18_ARATH RecName: Full=U3 small nucleolar RNA-associated protein 18 homolog;	A0A6J0KFC9_RAPSA SubName: Full=U3 small nucleolar RNA-associated protein 18 homolog {ECO:0000313|RefSeq:XP_018446692.1, ECO:0000313|RefSeq:XP_018446693.1};	WD40 repeat protein	GO:0080008,Cul4-RING E3 ubiquitin ligase complex; GO:0034388,Pwp2p-containing subcomplex of 90S preribosome; GO:0032040,small-subunit processome; GO:0006364,rRNA processing; GO:0006139,nucleobase-containing compound metabolic process; GO:0006396,RNA processing; GO:0006725,cellular aromatic compound metabolic process; GO:0006807,nitrogen compound metabolic process; GO:0008150,biological_process; G…	PF00400.35:WD domain, G-beta repeat	--	--	--
Rsa10002073	6.0674	6.1015	6.1289	8.6898	9.1378	9.2007	2.2407	1.3628	1.3444	--	--	PREDICTED: uncharacterized protein LOC108817765 [Raphanus sativus]	LAZY1_ARATH RecName: Full=Protein LAZY 1 {ECO:0000305}; Short=AtLA1 {ECO:0000303|PubMed:25028496}; Short=AtLAZY1 {ECO:0000303|PubMed:23331961}; AltName: Full=Protein LAZY1-LIKE 1 {ECO:0000303|PubMed:28765510};	A0A6J0KGA5_RAPSA SubName: Full=uncharacterized protein LOC108817765 {ECO:0000313|RefSeq:XP_018446054.1};	--	GO:0016021,integral component of membrane; GO:0005634,nucleus; GO:0005886,plasma membrane; GO:0009959,negative gravitropism; GO:0009958,positive gravitropism; GO:2000012,regulation of auxin polar transport; GO:0040008,regulation of growth; GO:0008150,biological_process; GO:0009605,response to external stimulus; GO:0009606,tropism; GO:0009628,response to abiotic stimulus; GO:0009629,response to gr…	--	--	--	--
Rsa10002078	6.954	5.9898	7.3508	11.2785	9.9461	10.1973	3.6646	4.6837	4.3706	K11650 SWI/SNF-related matrix-associated actin-dependent regulator of chromatin subfamily D | (RefSeq) SWI/SNF complex component SNF12 homolog (A)	--	BnaC09g54540D [Brassica napus]	SNF12_ARATH RecName: Full=SWI/SNF complex component SNF12 homolog;	A0A078J3I8_BRANA SubName: Full=BnaC09g54540D protein {ECO:0000313|EMBL:CDY58407.1};	SWI/SNF transcription activation complex subunit	GO:0005634,nucleus; GO:0016514,SWI/SNF complex; GO:0006325,chromatin organization; GO:0006281,DNA repair; GO:0009909,regulation of flower development; GO:0010468,regulation of gene expression; GO:2000024,regulation of leaf development; GO:0006357,regulation of transcription by RNA polymerase II; GO:0010224,response to UV-B; GO:0048364,root development; GO:0006996,organelle organization; GO:000815…	PF02201.21:SWIB/MDM2 domain	SWI/SNF-BAF60b	TR	SWI/SNF-BAF60b
Rsa10002099	1.4173	1.7619	1.3814	2.0184	1.1664	1.4544	0.3704	0.3765	0.3725	K08488 syntaxin 7 | (RefSeq) syntaxin-23-like (A)	ko04130: SNARE interactions in vesicular transport; ko04145: Phagosome	unnamed protein product, partial [Brassica napus]	SYP23_ARATH RecName: Full=Syntaxin-23; Short=AtPLP; Short=AtSYP23; AltName: Full=AtPEP12-like protein;	A0A816XJW8_BRANA SubName: Full=(rape) hypothetical protein {ECO:0000313|EMBL:CAF2148272.1};	SNARE protein PEP12/VAM3/Syntaxin 7/Syntaxin 17	GO:0012505,endomembrane system; GO:0016021,integral component of membrane; GO:0031201,SNARE complex; GO:0005484,SNAP receptor activity; GO:0000149,SNARE binding; GO:0006886,intracellular protein transport; GO:0048278,vesicle docking; GO:0006906,vesicle fusion; GO:0003674,molecular_function; GO:0030674,protein-macromolecule adaptor activity; GO:0060090,molecular adaptor activity; GO:0005488,bindin…	PF14523.9:Syntaxin-like protein	--	--	--
Rsa10002147	19.2187	18.0584	18.1259	5.8494	7.5158	9.113	15.5936	14.5461	15.5362	K03363 cell division cycle 20, cofactor of APC complex | (RefSeq) cell division cycle 20.2, cofactor of APC complex (A)	ko04120: Ubiquitin mediated proteolysis	PREDICTED: cell division cycle 20.2, cofactor of APC complex [Raphanus sativus]	CDC22_ARATH RecName: Full=Cell division cycle 20.2, cofactor of APC complex; Short=AtCDC20.2;	A0A6J0KCS7_RAPSA SubName: Full=cell division cycle 20.2, cofactor of APC complex {ECO:0000313|RefSeq:XP_018444799.1};	Anaphase promoting complex, Cdc20, Cdh1, and Ama1 subunits	GO:0005680,anaphase-promoting complex; GO:0033597,mitotic checkpoint complex; GO:0005634,nucleus; GO:0010997,anaphase-promoting complex binding; GO:0019900,kinase binding; GO:1990757,ubiquitin ligase activator activity; GO:0031145,anaphase-promoting complex-dependent catabolic process; GO:0007049,cell cycle; GO:0051301,cell division; GO:1905786,positive regulation of anaphase-promoting complex-de…	PF00400.35:WD domain, G-beta repeat	--	--	--
Rsa10002158	0.9312	1.2018	1.0463	0.6864	0.5408	0.6624	1.5624	1.469	1.3351	K14157 alpha-aminoadipic semialdehyde synthase [EC:1.5.1.8 1.5.1.9] | (RefSeq) alpha-aminoadipic semialdehyde synthase isoform X1 (A)	ko00310: Lysine degradation; ko01100: Metabolic pathways; ko01110: Biosynthesis of secondary metabolites	PREDICTED: alpha-aminoadipic semialdehyde synthase isoform X2 [Raphanus sativus]	AASS_ARATH RecName: Full=Alpha-aminoadipic semialdehyde synthase; AltName: Full=cAt-LKR/SDH; Short=LKR/SDH; Includes: RecName: Full=Lysine ketoglutarate reductase; Short=LKR; EC=1.5.1.8; Includes: RecName: Full=Saccharopine dehydrogenase; EC=1.5.1.9; AltName: Full=cAt-SDH; Short=SDH;	A0A6J0MGH6_RAPSA SubName: Full=alpha-aminoadipic semialdehyde synthase isoform X2 {ECO:0000313|RefSeq:XP_018471610.1};	Lysine-ketoglutarate reductase/saccharopine dehydrogenase	GO:0005737,cytoplasm; GO:0047131,saccharopine dehydrogenase (NAD+, L-glutamate-forming) activity; GO:0047130,saccharopine dehydrogenase (NADP+, L-lysine-forming) activity; GO:0004753,saccharopine dehydrogenase activity; GO:0033512,L-lysine catabolic process to acetyl-CoA via saccharopine; GO:0019878,lysine biosynthetic process via aminoadipic acid; GO:0003674,molecular_function; GO:0003824,cataly…	PF16653.8:Saccharopine dehydrogenase C-terminal domain	--	--	--
Rsa10002179	4.0352	4.7262	3.586	9.0912	10.1378	8.4701	4.2502	3.5471	3.5094	--	--	PREDICTED: uncharacterized protein LOC108816459 [Raphanus sativus]	--	A0A6J0KAV9_RAPSA SubName: Full=uncharacterized protein LOC108816459 {ECO:0000313|RefSeq:XP_018444534.1}; SubName: Full=uncharacterized protein LOC108816495 {ECO:0000313|RefSeq:XP_018444571.1};	--	GO:0016021,integral component of membrane; GO:0005575,cellular_component; GO:0016020,membrane; GO:0031224,intrinsic component of membrane; GO:0110165,cellular anatomical entity	--	--	--	--
Rsa10002192	0.9995	1.2636	0.4871	5.1709	2.7862	5.0352	0.1781	0.1992	0.1791	K09286 EREBP-like factor | (RefSeq) ethylene-responsive transcription factor 6 (A)	--	PREDICTED: ethylene-responsive transcription factor 6 [Raphanus sativus]	EF103_ARATH RecName: Full=Ethylene-responsive transcription factor 6; Short=AtERF6; AltName: Full=Ethylene-responsive element-binding factor 6; Short=EREBP-6;	A0A6J0LFX3_RAPSA SubName: Full=ethylene-responsive transcription factor 6 {ECO:0000313|RefSeq:XP_018458401.1};	--	GO:0005634,nucleus; GO:0003700,DNA-binding transcription factor activity; GO:0000976,transcription regulatory region sequence-specific DNA binding; GO:0051301,cell division; GO:0006952,defense response; GO:0009873,ethylene-activated signaling pathway; GO:0010087,phloem or xylem histogenesis; GO:0009644,response to high light intensity; GO:0009624,response to nematode; GO:0000302,response to react…	--	--	--	--
Rsa10002193	1.5852	2.0875	1.1159	4.4973	5.5762	5.0281	0.4707	0.737	0.6629	K09286 EREBP-like factor | (RefSeq) ethylene-responsive transcription factor 6 (A)	--	PREDICTED: ethylene-responsive transcription factor 6 [Raphanus sativus]	EF103_ARATH RecName: Full=Ethylene-responsive transcription factor 6; Short=AtERF6; AltName: Full=Ethylene-responsive element-binding factor 6; Short=EREBP-6;	A0A6J0LFX3_RAPSA SubName: Full=ethylene-responsive transcription factor 6 {ECO:0000313|RefSeq:XP_018458401.1};	--	GO:0005634,nucleus; GO:0003700,DNA-binding transcription factor activity; GO:0000976,transcription regulatory region sequence-specific DNA binding; GO:0051301,cell division; GO:0006952,defense response; GO:0009873,ethylene-activated signaling pathway; GO:0010087,phloem or xylem histogenesis; GO:0009644,response to high light intensity; GO:0009624,response to nematode; GO:0000302,response to react…	--	--	--	--
Rsa10002195	1.6569	1.2459	1.5593	2.5172	3.7542	3.0701	1.8934	2.3907	2.0888	K09286 EREBP-like factor | (RefSeq) ethylene-responsive transcription factor 1A-like (A)	--	PREDICTED: ethylene-responsive transcription factor 1A-like [Raphanus sativus]	EF100_ARATH RecName: Full=Ethylene-responsive transcription factor 1A; Short=AtERF1A; AltName: Full=Ethylene-responsive element-binding factor 1A; Short=EREBP-1A;	A0A6J0M3N2_RAPSA SubName: Full=ethylene-responsive transcription factor 1A-like {ECO:0000313|RefSeq:XP_018467040.1};	--	GO:0005634,nucleus; GO:0003700,DNA-binding transcription factor activity; GO:0000976,transcription regulatory region sequence-specific DNA binding; GO:0051301,cell division; GO:0006952,defense response; GO:0009873,ethylene-activated signaling pathway; GO:0010087,phloem or xylem histogenesis; GO:0009624,response to nematode; GO:0003674,molecular_function; GO:0140110,transcription regulator activit…	PF00847.23:AP2 domain	AP2/ERF-ERF	TF	AP2/ERF->AP2/ERF-ERF
Rsa10002202	2.2073	1.7441	3.4961	1.4735	1.3185	1.3128	3.9328	2.8588	2.9668	--	--	unnamed protein product [Eruca vesicaria subsp. sativa]	AIR1_ARATH RecName: Full=Putative lipid-binding protein AIR1; AltName: Full=Auxin-induced in root cultures protein 1; Flags: Precursor;	A0A078HM14_BRANA SubName: Full=(rape) hypothetical protein {ECO:0000313|EMBL:CAF2069387.1}; SubName: Full=BnaC01g10180D protein {ECO:0000313|EMBL:CDY38409.1};	--	GO:0005576,extracellular region; GO:0010102,lateral root morphogenesis; GO:0009733,response to auxin; GO:0007275,multicellular organism development; GO:0008150,biological_process; GO:0009653,anatomical structure morphogenesis; GO:0009791,post-embryonic development; GO:0010015,root morphogenesis; GO:0010101,post-embryonic root morphogenesis; GO:0022622,root system development; GO:0032501,multicell…	PF14547.9:Hydrophobic seed protein	--	--	--
Rsa10002220	2.7879	2.2147	2.1298	1.0563	1.6653	1.6132	3.2622	3.6482	3.5244	--	--	PREDICTED: uncharacterized protein LOC108824250 [Raphanus sativus]	--	A0A6J0L106_RAPSA SubName: Full=uncharacterized protein LOC108824250 {ECO:0000313|RefSeq:XP_018453134.1};	--	--	PF02136.23:Nuclear transport factor 2 (NTF2) domain	--	--	--
Rsa10002236	0.264	0.219	0.2251	1.1565	1.7346	1.607	0.3528	0.1578	0.3193	--	--	PREDICTED: protein PHYTOCHROME KINASE SUBSTRATE 1-like [Raphanus sativus]	PKS1_ARATH RecName: Full=Protein PHYTOCHROME KINASE SUBSTRATE 1;	A0A6J0NAB2_RAPSA SubName: Full=protein PHYTOCHROME KINASE SUBSTRATE 1-like {ECO:0000313|RefSeq:XP_018481151.1};	--	GO:0005737,cytoplasm; GO:0005886,plasma membrane; GO:0009638,phototropism; GO:0009958,positive gravitropism; GO:0010017,red or far-red light signaling pathway; GO:0009585,red, far-red light phototransduction; GO:0010218,response to far red light; GO:0010114,response to red light; GO:0008150,biological_process; GO:0009314,response to radiation; GO:0009416,response to light stimulus; GO:0009605,res…	--	--	--	--
Rsa10002289	1.3427	0.6882	1.1673	2.2166	2.9048	3.0774	1.3578	1.692	1.1706	--	--	PREDICTED: uncharacterized protein ycf45-like [Raphanus sativus]	SPD1_ARATH RecName: Full=Protein SEEDLING PLASTID DEVELOPMENT 1 {ECO:0000303|PubMed:21045120}; Flags: Precursor;	A0A6J0K1J0_RAPSA SubName: Full=uncharacterized protein ycf45-like {ECO:0000313|RefSeq:XP_018441807.1};	--	GO:0009507,chloroplast; GO:0009941,chloroplast envelope; GO:0031972,chloroplast intermembrane space; GO:0031969,chloroplast membrane; GO:0005524,ATP binding; GO:0009657,plastid organization; GO:0090677,reversible differentiation; GO:0010431,seed maturation; GO:0000166,nucleotide binding; GO:0003674,molecular_function; GO:0005488,binding; GO:0017076,purine nucleotide binding; GO:0030554,adenyl nuc…	PF19568.2:Sporulation stage III, protein AA	--	--	--
Rsa10002297	7.6953	7.1744	7.0082	3.6688	3.6204	3.3385	7.2349	6.8505	6.8921	K10406 kinesin family member C2/C3 | (RefSeq) kinesin-4 (A)	--	PREDICTED: kinesin-4 [Raphanus sativus]	KN14L_ARATH RecName: Full=Kinesin-like protein KIN-14L {ECO:0000305};	A0A6J0JCS9_RAPSA SubName: Full=kinesin-4 {ECO:0000313|RefSeq:XP_018432694.1};	Kinesin (KAR3 subfamily)	GO:0005874,microtubule; GO:0015630,microtubule cytoskeleton; GO:0005524,ATP binding; GO:0008017,microtubule binding; GO:0003777,microtubule motor activity; GO:0007018,microtubule-based movement; GO:0007017,microtubule-based process; GO:0000166,nucleotide binding; GO:0003674,molecular_function; GO:0005488,binding; GO:0017076,purine nucleotide binding; GO:0030554,adenyl nucleotide binding; GO:00325…	PF00225.26:Kinesin motor domain	--	--	--
Rsa10002327	1.2569	1.3762	1.2397	0.5244	0.7151	0.7287	2.6074	2.5403	2.7192	--	--	PREDICTED: protein TIME FOR COFFEE-like [Raphanus sativus]	TIC_ARATH RecName: Full=Protein TIME FOR COFFEE;	A0A6J0LVJ4_RAPSA SubName: Full=protein TIME FOR COFFEE-like {ECO:0000313|RefSeq:XP_018463814.1};	--	GO:0005634,nucleus; GO:0042752,regulation of circadian rhythm; GO:0048511,rhythmic process; GO:0007623,circadian rhythm; GO:0008150,biological_process; GO:0050789,regulation of biological process; GO:0065007,biological regulation; GO:0005575,cellular_component; GO:0005622,intracellular anatomical structure; GO:0043226,organelle; GO:0043227,membrane-bounded organelle; GO:0043229,intracellular orga…	--	--	--	--
Rsa10002329	6.6544	7.7115	5.6212	3.1836	3.2683	3.6006	5.2957	5.5688	5.6447	--	--	PREDICTED: probable inactive patatin-like protein 9 [Raphanus sativus]	PLP9_ARATH RecName: Full=Probable inactive patatin-like protein 9; Short=AtPLP9; AltName: Full=Patatin-related phospholipase A IIIdelta; Short=pPLAIIId; AltName: Full=Phospholipase A IIIB; Short=AtPLAIIIB;	A0A6J0LJ33_RAPSA RecName: Full=Patatin {ECO:0000256|RuleBase:RU361262}; EC=3.1.1.- {ECO:0000256|RuleBase:RU361262};	Ca2+-independent phospholipase A2	GO:0016298,lipase activity; GO:0016042,lipid catabolic process; GO:0003674,molecular_function; GO:0003824,catalytic activity; GO:0016787,hydrolase activity; GO:0016788,hydrolase activity, acting on ester bonds; GO:0006629,lipid metabolic process; GO:0008150,biological_process; GO:0008152,metabolic process; GO:0009056,catabolic process; GO:0044238,primary metabolic process; GO:0071704,organic subs…	--	--	--	--
Rsa10002330	0.0992	0.1343	0.0828	0.0284	0.0338	0.0119	0.4543	0.4573	0.3656	--	--	PREDICTED: serine/threonine-protein kinase HT1 [Raphanus sativus]	STY13_ARATH RecName: Full=Serine/threonine-protein kinase STY13 {ECO:0000305}; EC=2.7.11.1 {ECO:0000269|PubMed:16429265}; AltName: Full=AtSTYPK {ECO:0000303|PubMed:17291444}; AltName: Full=Serine/threonine/tyrosine-protein kinase 13 {ECO:0000303|PubMed:16429265};	A0A6J0LIA1_RAPSA SubName: Full=serine/threonine-protein kinase HT1 {ECO:0000313|RefSeq:XP_018459633.1};	Tyrosine kinase specific for activated (GTP-bound) p21cdc42Hs	GO:0005737,cytoplasm; GO:0005524,ATP binding; GO:0004672,protein kinase activity; GO:0106310,protein serine kinase activity; GO:0004674,protein serine/threonine kinase activity; GO:0004712,protein serine/threonine/tyrosine kinase activity; GO:0004713,protein tyrosine kinase activity; GO:0006468,protein phosphorylation; GO:0045995,regulation of embryonic development; GO:0010344,seed oilbody biogen…	PF07714.20:Protein tyrosine and serine/threonine kinase	--	--	--
Rsa10002349	4.0526	5.274	4.6083	2.8246	2.1835	3.2025	6.4559	7.0774	6.6646	K14493 gibberellin receptor GID1 [EC:3.-.-.-] | (RefSeq) gibberellin receptor GID1B-like (A)	ko04075: Plant hormone signal transduction	PREDICTED: gibberellin receptor GID1B-like [Raphanus sativus]	GID1B_ARATH RecName: Full=Gibberellin receptor GID1B; EC=3.-.-.-; AltName: Full=AtCXE14; AltName: Full=Carboxylesterase 14; AltName: Full=GID1-like protein 2; AltName: Full=Protein GA INSENSITIVE DWARF 1B; Short=AtGID1B;	A0A6J0N9R8_RAPSA SubName: Full=gibberellin receptor GID1B-like {ECO:0000313|RefSeq:XP_018480960.1, ECO:0000313|RefSeq:XP_018480961.1};	Arylacetamide deacetylase	GO:0005737,cytoplasm; GO:0005634,nucleus; GO:0010331,gibberellin binding; GO:0016787,hydrolase activity; GO:0048444,floral organ morphogenesis; GO:0048530,fruit morphogenesis; GO:0010476,gibberellin mediated signaling pathway; GO:0010629,negative regulation of gene expression; GO:1905516,positive regulation of fertilization; GO:0009939,positive regulation of gibberellic acid mediated signaling pa…	PF07859.16:alpha/beta hydrolase fold	--	--	--
Rsa10002354	0.7023	0.6243	0.8129	0.3516	0.6817	0.8845	1.6423	1.9941	1.8879	K18342 OTU domain-containing protein 6 [EC:3.4.19.12] | (RefSeq) OTU domain-containing protein 6B-like (A)	--	PREDICTED: OTU domain-containing protein 6B-like [Raphanus sativus]	OTU5_ARATH RecName: Full=OVARIAN TUMOR DOMAIN-containing deubiquitinating enzyme 5 {ECO:0000303|PubMed:24659992}; Short=OTU domain-containing protein 5 {ECO:0000303|PubMed:24659992}; EC=3.4.19.12 {ECO:0000250|UniProtKB:Q8N6M0}; AltName: Full=Deubiquitinating enzyme OTU5 {ECO:0000303|PubMed:24659992};	A0A6J0N153_RAPSA SubName: Full=OTU domain-containing protein 6B-like {ECO:0000313|RefSeq:XP_018478402.1};	OTU (ovarian tumor)-like cysteine protease	GO:0005829,cytosol; GO:0004843,thiol-dependent ubiquitin-specific protease activity; GO:0016579,protein deubiquitination; GO:0003674,molecular_function; GO:0003824,catalytic activity; GO:0008233,peptidase activity; GO:0008242,omega peptidase activity; GO:0016787,hydrolase activity; GO:0101005,ubiquitinyl hydrolase activity; GO:0140096,catalytic activity, acting on a protein; GO:0006464,cellular p…	PF02338.22:OTU-like cysteine protease	--	--	--
Rsa10002355	7.6515	6.873	5.8878	18.146	21.6502	14.7648	7.7491	9.1475	6.0623	K03676 glutaredoxin 3 | (RefSeq) monothiol glutaredoxin-S6-like (A)	--	PREDICTED: monothiol glutaredoxin-S6-like [Raphanus sativus]	GRXS6_ARATH RecName: Full=Monothiol glutaredoxin-S6; Short=AtGrxS6; AltName: Full=Protein ROXY 17;	A0A6J0N945_RAPSA SubName: Full=monothiol glutaredoxin-S6-like {ECO:0000313|RefSeq:XP_018481044.1};	Glutaredoxin and related proteins	GO:0005737,cytoplasm; GO:0051537,2 iron, 2 sulfur cluster binding; GO:0097573,glutathione oxidoreductase activity; GO:0046872,metal ion binding; GO:0000122,negative regulation of transcription by RNA polymerase II; GO:0010167,response to nitrate; GO:0003674,molecular_function; GO:0005488,binding; GO:0051536,iron-sulfur cluster binding; GO:0051540,metal cluster binding; GO:0003824,catalytic activi…	PF00462.27:Glutaredoxin	--	--	--
Rsa10002362	10.1394	11.861	13.9899	1.5823	1.7305	1.1056	17.596	21.8821	20.2476	K11096 small nuclear ribonucleoprotein D2 | (RefSeq) small nuclear ribonucleoprotein Sm D2-like isoform X1 (A)	ko03040: Spliceosome	unnamed protein product [Arabidopsis arenosa]	LSM3A_ARATH RecName: Full=Sm-like protein LSM3A {ECO:0000305}; Short=AtLSM3A {ECO:0000303|PubMed:23620288}; AltName: Full=U6 snRNA-associated Sm-like protein LSM3A {ECO:0000305};	A0A078E3A7_BRANA RecName: Full=Small nuclear ribonucleoprotein Sm D2 {ECO:0000256|RuleBase:RU365051}; Short=Sm-D2 {ECO:0000256|RuleBase:RU365051}; AltName: Full=snRNP core protein D2 {ECO:0000256|RuleBase:RU365051};	Small nuclear ribonucleoprotein (snRNP) Sm core protein	GO:0071013,catalytic step 2 spliceosome; GO:1990726,Lsm1-7-Pat1 complex; GO:0120115,Lsm2-8 complex; GO:0005634,nucleus; GO:0000932,P-body; GO:0071011,precatalytic spliceosome; GO:0046540,U4/U6 x U5 tri-snRNP complex; GO:0005688,U6 snRNP; GO:0003723,RNA binding; GO:0000290,deadenylation-dependent decapping of nuclear-transcribed mRNA; GO:0000398,mRNA splicing, via spliceosome; GO:0033962,P-body as…	PF01423.25:LSM domain	--	--	--
Rsa10002374	1.4271	1.1091	1.1173	3.2094	3.354	3.7911	2.1758	2.0138	1.9118	--	--	PREDICTED: SNF1-related protein kinase regulatory subunit gamma-1-like [Raphanus sativus]	KINGL_ARATH RecName: Full=SNF1-related protein kinase regulatory subunit gamma-1-like; AltName: Full=AKIN subunit gamma-1-like; AltName: Full=CBS domain-containing protein CBSCBS2;	A0A6J0M690_RAPSA SubName: Full=SNF1-related protein kinase regulatory subunit gamma-1-like {ECO:0000313|RefSeq:XP_018467985.1};	5'-AMP-activated protein kinase, gamma subunit	GO:0005739,mitochondrion; GO:0005975,carbohydrate metabolic process; GO:0008150,biological_process; GO:0008152,metabolic process; GO:0044238,primary metabolic process; GO:0071704,organic substance metabolic process; GO:0005575,cellular_component; GO:0005622,intracellular anatomical structure; GO:0005737,cytoplasm; GO:0043226,organelle; GO:0043227,membrane-bounded organelle; GO:0043229,intracellul…	PF00571.31:CBS domain	--	--	--
Rsa10002391	4.0764	2.6553	2.9116	5.6708	5.9853	5.1992	1.7298	2.3065	2.2752	K01462 peptide deformylase [EC:3.5.1.88] | (RefSeq) peptide deformylase 1B, chloroplastic/mitochondrial (A)	--	PREDICTED: peptide deformylase 1B, chloroplastic/mitochondrial [Raphanus sativus]	DEF1B_ARATH RecName: Full=Peptide deformylase 1B, chloroplastic/mitochondrial; Short=AtDEF2; Short=AtPDF1B; Short=PDF 1B; EC=3.5.1.88 {ECO:0000269|PubMed:11553738, ECO:0000269|PubMed:18412546}; AltName: Full=Polypeptide deformylase; Flags: Precursor;	A0A6J0KIN1_RAPSA RecName: Full=Peptide deformylase {ECO:0000256|ARBA:ARBA00012175, ECO:0000256|RuleBase:RU362111}; EC=3.5.1.88 {ECO:0000256|ARBA:ARBA00012175, ECO:0000256|RuleBase:RU362111};	Peptide deformylase	GO:0009507,chloroplast; GO:0009570,chloroplast stroma; GO:0005739,mitochondrion; GO:0009536,plastid; GO:0046872,metal ion binding; GO:0042586,peptide deformylase activity; GO:0018206,peptidyl-methionine modification; GO:0006412,translation; GO:0003674,molecular_function; GO:0005488,binding; GO:0043167,ion binding; GO:0043169,cation binding; GO:0003824,catalytic activity; GO:0016787,hydrolase acti…	PF01327.24:Polypeptide deformylase	--	--	--
Rsa10002392	1.9878	1.6586	1.4725	3.1582	2.8815	2.4034	1.02	0.8555	1.1115	K01184 polygalacturonase [EC:3.2.1.15] | (RefSeq) polygalacturonase At1g48100 (A)	ko00040: Pentose and glucuronate interconversions; ko01100: Metabolic pathways	PREDICTED: polygalacturonase At1g48100 [Raphanus sativus]	PGLR4_ARATH RecName: Full=Polygalacturonase At1g48100; Short=PG; EC=3.2.1.15; AltName: Full=Pectinase At1g48100; Flags: Precursor;	A0A6J0KH57_RAPSA SubName: Full=polygalacturonase At1g48100 {ECO:0000313|RefSeq:XP_018446903.1};	--	GO:0005576,extracellular region; GO:0004650,polygalacturonase activity; GO:0005975,carbohydrate metabolic process; GO:0009831,plant-type cell wall modification involved in multidimensional cell growth; GO:0003674,molecular_function; GO:0003824,catalytic activity; GO:0004553,hydrolase activity, hydrolyzing O-glycosyl compounds; GO:0016787,hydrolase activity; GO:0016798,hydrolase activity, acting o…	PF00295.20:Glycosyl hydrolases family 28	--	--	--
Rsa10002420	47.5596	49.0423	52.3634	16.3468	17.8119	21.4696	66.6019	61.2394	61.1703	K08850 aurora kinase, other [EC:2.7.11.1] | (RefSeq) serine/threonine-protein kinase Aurora-1 (A)	--	hypothetical protein Bca52824_089548 [Brassica carinata]	AUR1_ARATH RecName: Full=Serine/threonine-protein kinase Aurora-1; Short=AtAur1; EC=2.7.11.1; AltName: Full=Aurora-like kinase 1;	A0A3P5Z1U3_BRACM RecName: Full=Aurora kinase {ECO:0000256|RuleBase:RU367134}; EC=2.7.11.1 {ECO:0000256|RuleBase:RU367134};	Serine/threonine protein kinase	GO:0009504,cell plate; GO:0032133,chromosome passenger complex; GO:0005874,microtubule; GO:0031965,nuclear membrane; GO:0005730,nucleolus; GO:0005634,nucleus; GO:0009524,phragmoplast; GO:0005819,spindle; GO:0005876,spindle microtubule; GO:0051233,spindle midzone; GO:0000922,spindle pole; GO:0005524,ATP binding; GO:0035175,histone kinase activity (H3-S10 specific); GO:0035174,histone serine kinase…	PF00069.28:Protein kinase domain	--	--	--
Rsa10002437	30.8551	30.9295	28.7906	24.0335	24.9205	21.2077	54.6116	52.7375	54.4485	--	--	PREDICTED: homeobox protein ATH1 [Raphanus sativus]	ATH1_ARATH RecName: Full=Homeobox protein ATH1;	A0A6J0MI93_RAPSA SubName: Full=homeobox protein ATH1 {ECO:0000313|RefSeq:XP_018471633.1};	Transcription factor MEIS1 and related HOX domain proteins	GO:0005634,nucleus; GO:0003677,DNA binding; GO:0003700,DNA-binding transcription factor activity; GO:0000981,DNA-binding transcription factor activity, RNA polymerase II-specific; GO:0000978,RNA polymerase II cis-regulatory region sequence-specific DNA binding; GO:0043565,sequence-specific DNA binding; GO:0010227,floral organ abscission; GO:0010073,meristem maintenance; GO:0008285,negative regula…	PF07526.14:Associated with HOX	HB-BELL	TF	HB->HB-BELL
Rsa10002494	8.408	10.4522	10.1984	6.3611	8.4824	7.687	2.9961	1.787	3.8172	K16732 Ase1/PRC1/MAP65 family protein | (RefSeq) 65-kDa microtubule-associated protein 1 (A)	--	hypothetical protein DY000_02010596 [Brassica cretica]	--	A0A3N6Q882_BRACR SubName: Full=Uncharacterized protein {ECO:0000313|EMBL:RQL82965.1};	--	GO:0016021,integral component of membrane; GO:0005575,cellular_component; GO:0016020,membrane; GO:0031224,intrinsic component of membrane; GO:0110165,cellular anatomical entity	--	--	--	--
Rsa10002524	0.735	0.784	0.7611	0.368	0.2744	0.3085	1.3749	0.659	1.4818	--	--	PREDICTED: cysteine-rich repeat secretory protein 15-like [Raphanus sativus]	PDLP8_ARATH RecName: Full=Plasmodesmata-located protein 8 {ECO:0000303|PubMed:28786767}; Short=PD-located protein 8 {ECO:0000303|PubMed:20886105}; AltName: Full=Cysteine-rich repeat secretory protein 15 {ECO:0000303|PubMed:11402176}; Flags: Precursor;	A0A6J0N8Q2_RAPSA SubName: Full=cysteine-rich repeat secretory protein 15-like {ECO:0000313|RefSeq:XP_018481082.1};	--	GO:0016021,integral component of membrane; GO:0005886,plasma membrane; GO:0009506,plasmodesma; GO:0005575,cellular_component; GO:0016020,membrane; GO:0031224,intrinsic component of membrane; GO:0110165,cellular anatomical entity; GO:0071944,cell periphery; GO:0005911,cell-cell junction; GO:0030054,cell junction; GO:0055044,symplast; GO:0070161,anchoring junction	PF01657.20:Salt stress response/antifungal	--	--	--
Rsa10002534	17.6048	17.5778	17.7258	8.0657	8.1848	8.2448	15.2467	15.0653	15.1573	K16732 Ase1/PRC1/MAP65 family protein | (RefSeq) 65-kDa microtubule-associated protein 4 (A)	--	PREDICTED: 65-kDa microtubule-associated protein 4 [Raphanus sativus]	MA654_ARATH RecName: Full=65-kDa microtubule-associated protein 4; Short=AtMAP65-4;	A0A6J0N154_RAPSA SubName: Full=65-kDa microtubule-associated protein 4 {ECO:0000313|RefSeq:XP_018478154.1};	Microtubule-associated protein essential for anaphase spindle elongation	GO:0005737,cytoplasm; GO:0005874,microtubule; GO:0005634,nucleus; GO:0005819,spindle; GO:0000922,spindle pole; GO:0008017,microtubule binding; GO:0007049,cell cycle; GO:0051301,cell division; GO:0000226,microtubule cytoskeleton organization; GO:0003674,molecular_function; GO:0005488,binding; GO:0005515,protein binding; GO:0008092,cytoskeletal protein binding; GO:0015631,tubulin binding; GO:000815…	PF03999.15:Microtubule associated protein (MAP65/ASE1 family)	--	--	--
Rsa10002538	5.9785	5.7331	5.7417	3.4222	3.9202	3.3355	7.5985	7.2288	7.287	K22262 WD repeat and FYVE domain-containing protein 3 | (RefSeq) protein SPIRRIG-like (A)	--	PREDICTED: BEACH domain-containing protein C1-like [Raphanus sativus]	BCHC2_ARATH RecName: Full=BEACH domain-containing protein C2 {ECO:0000303|PubMed:25618824}; AltName: Full=BEACH-domain homolog C2 {ECO:0000305};	A0A6J0N691_RAPSA SubName: Full=BEACH domain-containing protein C1-like {ECO:0000313|RefSeq:XP_018480182.1};	Kinase A-anchor protein Neurobeachin and related BEACH and WD40 repeat proteins	--	PF02138.21:Beige/BEACH domain	--	--	--
Rsa10002572	9.5608	10.0414	9.1755	12.9611	13.0038	14.4495	5.6607	5.2754	8.3825	--	--	unnamed protein product [Brassica rapa]	NOXY2_ARATH RecName: Full=Protein NONRESPONDING TO OXYLIPINS 2, mitochondrial {ECO:0000303|PubMed:17369372, ECO:0000303|PubMed:23370715}; Flags: Precursor;	A0A3P6DHP2_BRACM SubName: Full=(field mustard) hypothetical protein {ECO:0000313|EMBL:CAG7911475.1};	--	GO:0005739,mitochondrion; GO:0052543,callose deposition in cell wall; GO:0071433,cell wall repair; GO:0042742,defense response to bacterium; GO:0050832,defense response to fungus; GO:0010311,lateral root formation; GO:0019372,lipoxygenase pathway; GO:0048311,mitochondrion distribution; GO:0031407,oxylipin metabolic process; GO:2000023,regulation of lateral root development; GO:0010821,regulation …	--	--	--	--
Rsa10002595	1.5622	1.5417	1.7713	4.5333	4.4946	4.8185	2.1813	1.3722	2.3998	K08235 xyloglucan:xyloglucosyl transferase [EC:2.4.1.207] | (RefSeq) xyloglucan endotransglucosylase/hydrolase protein 15 (A)	--	PREDICTED: xyloglucan endotransglucosylase/hydrolase protein 15 [Raphanus sativus]	XTH15_ARATH RecName: Full=Xyloglucan endotransglucosylase/hydrolase protein 15 {ECO:0000303|PubMed:12514239}; Short=At-XTH15 {ECO:0000303|PubMed:12514239}; Short=XTH-15 {ECO:0000303|PubMed:12514239}; EC=2.4.1.207 {ECO:0000269|PubMed:25446234}; EC=3.2.1.151 {ECO:0000269|PubMed:25446234}; Flags: Precursor;	A0A6J0KLN9_RAPSA RecName: Full=Xyloglucan endotransglucosylase/hydrolase {ECO:0000256|RuleBase:RU361120}; EC=2.4.1.207 {ECO:0000256|RuleBase:RU361120};	--	GO:0048046,apoplast; GO:0030247,polysaccharide binding; GO:0033946,xyloglucan-specific endo-beta-1,4-glucanase activity; GO:0016762,xyloglucan:xyloglucosyl transferase activity; GO:0042546,cell wall biogenesis; GO:0071555,cell wall organization; GO:0010218,response to far red light; GO:0010411,xyloglucan metabolic process; GO:0003674,molecular_function; GO:0005488,binding; GO:0030246,carbohydrate…	PF00722.24:Glycosyl hydrolases family 16	--	--	--
Rsa10002601	81.6187	81.3873	81.5257	33.9982	34.9439	32.5051	53.0884	50.5774	51.4986	K17285 methanethiol oxidase [EC:1.8.3.4] | (RefSeq) selenium-binding protein 2 (A)	ko00920: Sulfur metabolism; ko01100: Metabolic pathways	PREDICTED: selenium-binding protein 2 [Raphanus sativus]	SEBP2_ARATH RecName: Full=Selenium-binding protein 2; AltName: Full=Protein EMBRYO SAC DEVELOPMENT ARREST 38;	A0A6J0KH95_RAPSA SubName: Full=selenium-binding protein 2 {ECO:0000313|RefSeq:XP_018447332.1};	Selenium-binding protein	GO:0005829,cytosol; GO:0008430,selenium binding; GO:0010197,polar nucleus fusion; GO:0003674,molecular_function; GO:0005488,binding; GO:0000741,karyogamy; GO:0006996,organelle organization; GO:0006997,nucleus organization; GO:0007275,multicellular organism development; GO:0008150,biological_process; GO:0009553,embryo sac development; GO:0009559,embryo sac central cell differentiation; GO:0009561,…	PF05694.14:56kDa selenium binding protein (SBP56)	--	--	--
Rsa10002602	3.0122	2.3878	1.6846	1.1867	1.4748	1.1194	3.6952	4.8408	3.3982	--	--	PREDICTED: DNA-damage-repair/toleration protein DRT100-like isoform X1 [Raphanus sativus]	PGIP1_ARATH RecName: Full=Polygalacturonase inhibitor 1; AltName: Full=Polygalacturonase-inhibiting protein 1; Short=PGIP-1; Flags: Precursor;	A0A6J0KLM6_RAPSA SubName: Full=DNA-damage-repair/toleration protein DRT100-like isoform X1 {ECO:0000313|RefSeq:XP_018447923.1, ECO:0000313|RefSeq:XP_018447924.1};	FOG: Leucine rich repeat	GO:0005576,extracellular region; GO:0005794,Golgi apparatus; GO:0016020,membrane; GO:0009505,plant-type cell wall; GO:0009506,plasmodesma; GO:0099503,secretory vesicle; GO:0090353,polygalacturonase inhibitor activity; GO:0003674,molecular_function; GO:0004857,enzyme inhibitor activity; GO:0030234,enzyme regulator activity; GO:0098772,molecular function regulator; GO:0005575,cellular_component; GO…	PF13855.9:Leucine rich repeat	--	--	--
Rsa10002608	34.0561	36.2124	35.4586	0.8511	0.677	0.8088	0.5452	0.6097	0.5484	K00616 transaldolase [EC:2.2.1.2] | (RefSeq) uncharacterized protein LOC108817463 (A)	ko00030: Pentose phosphate pathway; ko01100: Metabolic pathways; ko01110: Biosynthesis of secondary metabolites; ko01200: Carbon metabolism; ko01230: Biosynthesis of amino acids	PREDICTED: uncharacterized protein LOC108817463 [Raphanus sativus]	TALDO_CAPAA RecName: Full=Transaldolase {ECO:0000250|UniProtKB:P48983}; EC=2.2.1.2; Flags: Fragments;	A0A6J0KCD6_RAPSA RecName: Full=Transaldolase {ECO:0000256|ARBA:ARBA00013151}; EC=2.2.1.2 {ECO:0000256|ARBA:ARBA00013151};	Transaldolase	GO:0005737,cytoplasm; GO:0004801,sedoheptulose-7-phosphate:D-glyceraldehyde-3-phosphate glyceronetransferase activity; GO:0005975,carbohydrate metabolic process; GO:0006098,pentose-phosphate shunt; GO:0003674,molecular_function; GO:0003824,catalytic activity; GO:0016740,transferase activity; GO:0016744,transferase activity, transferring aldehyde or ketonic groups; GO:0008150,biological_process; G…	PF00923.22:Transaldolase/Fructose-6-phosphate aldolase	--	--	--
Rsa10002614	2.9775	3.6992	2.4685	7.6763	8.1774	9.4538	4.2439	3.355	4.1952	K11838 ubiquitin carboxyl-terminal hydrolase 7 [EC:3.4.19.12] | (RefSeq) ubiquitin carboxyl-terminal hydrolase 13-like (A)	--	PREDICTED: uncharacterized protein LOC108806404 [Raphanus sativus]	UBP12_ARATH RecName: Full=Ubiquitin C-terminal hydrolase 12 {ECO:0000303|PubMed:11115897}; EC=3.4.19.12 {ECO:0000255|PROSITE-ProRule:PRU10092, ECO:0000255|PROSITE-ProRule:PRU10093}; AltName: Full=Deubiquitinating enzyme 12 {ECO:0000303|PubMed:11115897}; Short=AtUBP12 {ECO:0000303|PubMed:11115897}; AltName: Full=Ubiquitin thioesterase 12 {ECO:0000303|PubMed:11115897}; AltName: Full=Ubiquitin-speci…	A0A6J0JEG5_RAPSA SubName: Full=uncharacterized protein LOC108806404 {ECO:0000313|RefSeq:XP_018434012.1};	Speckle-type POZ protein SPOP and related proteins with TRAF, MATH and BTB/POZ domains	GO:0005737,cytoplasm; GO:0005829,cytosol; GO:0005634,nucleus; GO:0004843,thiol-dependent ubiquitin-specific protease activity; GO:0004197,cysteine-type endopeptidase activity; GO:0009867,jasmonic acid mediated signaling pathway; GO:0010078,maintenance of root meristem identity; GO:0016579,protein deubiquitination; GO:0070646,protein modification by small protein removal; GO:0031647,regulation of …	PF00917.29:MATH domain	--	--	--
Rsa10002725	1.8965	2.4206	2.0381	1.0225	1.3943	1.0207	0.9097	0.9592	0.8627	K01184 polygalacturonase [EC:3.2.1.15] | (RefSeq) probable polygalacturonase At1g80170 (A)	ko00040: Pentose and glucuronate interconversions; ko01100: Metabolic pathways	PREDICTED: probable polygalacturonase [Raphanus sativus]	PGLR_VITVI RecName: Full=Probable polygalacturonase; Short=PG {ECO:0000250|UniProtKB:Q7M1E7}; EC=3.2.1.15; AltName: Full=Pectinase {ECO:0000250|UniProtKB:Q7M1E7};	A0A6J0KV08_RAPSA SubName: Full=probable polygalacturonase {ECO:0000313|RefSeq:XP_018451749.1, ECO:0000313|RefSeq:XP_018451757.1};	--	GO:0016021,integral component of membrane; GO:0004650,polygalacturonase activity; GO:0005975,carbohydrate metabolic process; GO:0003674,molecular_function; GO:0003824,catalytic activity; GO:0004553,hydrolase activity, hydrolyzing O-glycosyl compounds; GO:0016787,hydrolase activity; GO:0016798,hydrolase activity, acting on glycosyl bonds; GO:0008150,biological_process; GO:0008152,metabolic process…	PF00295.20:Glycosyl hydrolases family 28	--	--	--
Rsa10002732	1.2434	0.7545	0.6787	2.8387	3.268	3.5077	1.3292	1.3676	0.9091	K13425 WRKY transcription factor 22 | (RefSeq) WRKY transcription factor 22-like (A)	ko04016: MAPK signaling pathway - plant; ko04626: Plant-pathogen interaction	PREDICTED: probable WRKY transcription factor 69 isoform X2 [Raphanus sativus]	WRK69_ARATH RecName: Full=Probable WRKY transcription factor 69; AltName: Full=WRKY DNA-binding protein 69;	A0A6J0N9Q1_RAPSA SubName: Full=probable WRKY transcription factor 69 isoform X2 {ECO:0000313|RefSeq:XP_018481437.1};	--	GO:0005634,nucleus; GO:0003700,DNA-binding transcription factor activity; GO:0000976,transcription regulatory region sequence-specific DNA binding; GO:0003674,molecular_function; GO:0140110,transcription regulator activity; GO:0001067,regulatory region nucleic acid binding; GO:0003676,nucleic acid binding; GO:0003677,DNA binding; GO:0003690,double-stranded DNA binding; GO:0005488,binding; GO:0043…	PF03106.18:WRKY DNA -binding domain	WRKY	TF	WRKY
Rsa10002735	24.4306	22.0529	23.127	44.8195	44.5855	40.1395	20.8557	20.1718	17.009	K23953 plant cysteine oxidase [EC:1.13.11.-] | (RefSeq) plant cysteine oxidase 5 (A)	--	PREDICTED: plant cysteine oxidase 5 [Raphanus sativus]	PCO5_ARATH RecName: Full=Plant cysteine oxidase 5 {ECO:0000303|PubMed:24599061}; Short=AtPCO5 {ECO:0000303|PubMed:33207269}; EC=1.13.11.20 {ECO:0000269|PubMed:29848548, ECO:0000269|PubMed:32868422, ECO:0000269|PubMed:33207269, ECO:0000305|PubMed:24599061};	A0A6J0NEH3_RAPSA RecName: Full=Cysteine dioxygenase {ECO:0000256|ARBA:ARBA00013133}; EC=1.13.11.20 {ECO:0000256|ARBA:ARBA00013133};	Uncharacterized conserved protein	GO:0005737,cytoplasm; GO:0005634,nucleus; GO:0017172,cysteine dioxygenase activity; GO:0005506,iron ion binding; GO:0071456,cellular response to hypoxia; GO:0070483,detection of hypoxia; GO:0018171,peptidyl-cysteine oxidation; GO:0003674,molecular_function; GO:0003824,catalytic activity; GO:0016491,oxidoreductase activity; GO:0016701,oxidoreductase activity, acting on single donors with incorpora…	PF07847.15:PCO_ADO	--	--	--
Rsa10002767	0.4334	0.4931	0.5492	1.4756	1.5017	1.2009	0.3707	0.3109	0.5593	K00640 serine O-acetyltransferase [EC:2.3.1.30] | (RefSeq) serine acetyltransferase 1, chloroplastic-like (A)	ko00270: Cysteine and methionine metabolism; ko00920: Sulfur metabolism; ko01100: Metabolic pathways; ko01110: Biosynthesis of secondary metabolites; ko01200: Carbon metabolism; ko01230: Biosynthesis of amino acids	PREDICTED: serine acetyltransferase 1, chloroplastic-like [Raphanus sativus]	SAT1_ARATH RecName: Full=Serine acetyltransferase 1, chloroplastic; Short=AtSAT-1; EC=2.3.1.30 {ECO:0000305|PubMed:7851429, ECO:0000305|PubMed:9830017}; AltName: Full=AtSERAT2;1 {ECO:0000303|PubMed:15579666}; AltName: Full=SAT-p {ECO:0000303|PubMed:9830017};	A0A6J0JD47_RAPSA RecName: Full=Serine O-acetyltransferase {ECO:0000256|ARBA:ARBA00013266}; EC=2.3.1.30 {ECO:0000256|ARBA:ARBA00013266};	Serine O-acetyltransferase	GO:0009507,chloroplast; GO:0005829,cytosol; GO:0005634,nucleus; GO:0009001,serine O-acetyltransferase activity; GO:0009970,cellular response to sulfate starvation; GO:0006535,cysteine biosynthetic process from serine; GO:0003674,molecular_function; GO:0003824,catalytic activity; GO:0008374,O-acyltransferase activity; GO:0016407,acetyltransferase activity; GO:0016412,serine O-acyltransferase activ…	PF06426.17:Serine acetyltransferase, N-terminal	--	--	--
Rsa10002814	0.3166	0.1501	0.0514	1.9023	1.5762	1.6837	0.2257	0.4416	0.3972	--	--	hypothetical protein Bca52824_088699 [Brassica carinata]	CRK29_ARATH RecName: Full=Cysteine-rich receptor-like protein kinase 29; Short=Cysteine-rich RLK29; EC=2.7.11.-; Flags: Precursor;	M4DAL4_BRARP SubName: Full=Uncharacterized protein {ECO:0000313|EnsemblPlants:Bra013524.1-P};	--	GO:0016021,integral component of membrane; GO:0005886,plasma membrane; GO:0005773,vacuole; GO:0005524,ATP binding; GO:0106310,protein serine kinase activity; GO:0004674,protein serine/threonine kinase activity; GO:0006468,protein phosphorylation; GO:0009737,response to abscisic acid; GO:0000166,nucleotide binding; GO:0003674,molecular_function; GO:0005488,binding; GO:0017076,purine nucleotide bin…	PF01657.20:Salt stress response/antifungal	--	--	--
Rsa10002815	0.2018	0.5103	0.2951	2.8633	2.9339	2.4291	0.3956	0.2011	0.1447	K13430 serine/threonine-protein kinase PBS1 [EC:2.7.11.1] | (RefSeq) serine/threonine-protein kinase PBS1 (A)	ko04626: Plant-pathogen interaction	PREDICTED: cysteine-rich receptor-like protein kinase 29, partial [Raphanus sativus]	CRK29_ARATH RecName: Full=Cysteine-rich receptor-like protein kinase 29; Short=Cysteine-rich RLK29; EC=2.7.11.-; Flags: Precursor;	A0A6J0LLE5_RAPSA SubName: Full=cysteine-rich receptor-like protein kinase 29 {ECO:0000313|RefSeq:XP_018460842.1};	--	GO:0016021,integral component of membrane; GO:0005886,plasma membrane; GO:0005773,vacuole; GO:0005524,ATP binding; GO:0106310,protein serine kinase activity; GO:0004674,protein serine/threonine kinase activity; GO:0006468,protein phosphorylation; GO:0009737,response to abscisic acid; GO:0000166,nucleotide binding; GO:0003674,molecular_function; GO:0005488,binding; GO:0017076,purine nucleotide bin…	PF00069.28:Protein kinase domain	--	--	--
Rsa10002816	0.688	0.5844	0.7684	1.5356	1.2671	1.6126	0.6129	0.5826	0.4624	K13430 serine/threonine-protein kinase PBS1 [EC:2.7.11.1] | (RefSeq) serine/threonine-protein kinase PBS1 (A)	ko04626: Plant-pathogen interaction	PREDICTED: G-type lectin S-receptor-like serine/threonine-protein kinase B120 [Raphanus sativus]	B120_ARATH RecName: Full=G-type lectin S-receptor-like serine/threonine-protein kinase B120; EC=2.7.11.1; Flags: Precursor;	A0A6J0LM38_RAPSA RecName: Full=Receptor-like serine/threonine-protein kinase {ECO:0000256|PIRNR:PIRNR000641}; EC=2.7.11.1 {ECO:0000256|PIRNR:PIRNR000641};	--	GO:0016021,integral component of membrane; GO:0005886,plasma membrane; GO:0005524,ATP binding; GO:0005516,calmodulin binding; GO:0030246,carbohydrate binding; GO:0106310,protein serine kinase activity; GO:0004674,protein serine/threonine kinase activity; GO:0031625,ubiquitin protein ligase binding; GO:0045087,innate immune response; GO:0006468,protein phosphorylation; GO:0048544,recognition of po…	PF07714.20:Protein tyrosine and serine/threonine kinase	--	--	--
Rsa10002855	10.4637	9.3785	8.595	5.2836	4.1242	4.6406	7.7632	8.3824	8.4818	K10405 kinesin family member C1 | (RefSeq) kinesin-5-like isoform X1 (A)	--	PREDICTED: kinesin-5-like isoform X4 [Raphanus sativus]	KN14D_ARATH RecName: Full=Kinesin-like protein KIN-14D {ECO:0000305}; AltName: Full=AtKIN14b {ECO:0000303|PubMed:18088313};	A0A6J0L4L8_RAPSA RecName: Full=Kinesin-like protein {ECO:0000256|RuleBase:RU000394};	Kinesin (KAR3 subfamily)	GO:0005871,kinesin complex; GO:0005874,microtubule; GO:0005634,nucleus; GO:0009524,phragmoplast; GO:0005876,spindle microtubule; GO:0005524,ATP binding; GO:0016887,ATPase activity; GO:0008017,microtubule binding; GO:0003777,microtubule motor activity; GO:0051301,cell division; GO:0000226,microtubule cytoskeleton organization; GO:0007018,microtubule-based movement; GO:0051225,spindle assembly; GO:…	PF00225.26:Kinesin motor domain	--	--	--
Rsa10002876	1.7009	2.6011	2.1391	5.0544	5.8994	6.9101	2.4634	2.099	1.4749	K00059 3-oxoacyl-[acyl-carrier protein] reductase [EC:1.1.1.100] | (RefSeq) short-chain type dehydrogenase/reductase (A)	ko00061: Fatty acid biosynthesis; ko00780: Biotin metabolism; ko01100: Metabolic pathways; ko01110: Biosynthesis of secondary metabolites; ko01212: Fatty acid metabolism; ko01240: Biosynthesis of cofactors	PREDICTED: short-chain type dehydrogenase/reductase [Raphanus sativus]	ADRC3_ARATH RecName: Full=NADPH-dependent aldehyde reductase-like protein, chloroplastic {ECO:0000250|UniProtKB:Q9SQR2}; EC=1.1.1.- {ECO:0000250|UniProtKB:Q9SQR2}; Flags: Precursor;	A0A6J0NEP8_RAPSA SubName: Full=short-chain type dehydrogenase/reductase {ECO:0000313|RefSeq:XP_018482606.1};	Reductases with broad range of substrate specificities	GO:0009507,chloroplast; GO:0016491,oxidoreductase activity; GO:0003674,molecular_function; GO:0003824,catalytic activity; GO:0005575,cellular_component; GO:0005622,intracellular anatomical structure; GO:0005737,cytoplasm; GO:0009536,plastid; GO:0043226,organelle; GO:0043227,membrane-bounded organelle; GO:0043229,intracellular organelle; GO:0043231,intracellular membrane-bounded organelle; GO:0110…	PF13561.9:Enoyl-(Acyl carrier protein) reductase	--	--	--
Rsa10002901	1.7111	2.1483	1.8748	0.8035	0.8459	0.6837	2.0815	1.5519	1.8526	K01054 acylglycerol lipase [EC:3.1.1.23] | (RefSeq) caffeoylshikimate esterase (A)	ko00561: Glycerolipid metabolism; ko01100: Metabolic pathways	hypothetical protein Bca52824_033354 [Brassica carinata]	RLR78_PLAVT RecName: Full=Secreted RxLR effector protein 78 {ECO:0000303|PubMed:29706971}; Flags: Precursor;	A0A0D3DMH3_BRAOL RecName: Full=DUF4283 domain-containing protein {ECO:0000259|Pfam:PF14111};	FOG: Reverse transcriptase	GO:0005576,extracellular region; GO:0043657,host cell; GO:0005575,cellular_component; GO:0110165,cellular anatomical entity; GO:0018995,host cellular component	PF03372.26:Endonuclease/Exonuclease/phosphatase family	--	--	--
Rsa10002907	5.8257	5.6563	6.0997	1.9614	1.8235	2.2641	5.6022	5.4592	6.059	K16812 targeting protein for Xklp2 | (RefSeq) protein TPX2 isoform X1 (A)	--	hypothetical protein N665_0074s0105 [Sinapis alba]	TPX2_ARATH RecName: Full=Protein TPX2; Short=AtTPX2; AltName: Full=Targeting protein for XKLP2;	A0A0D3DZ46_BRAOL SubName: Full=Uncharacterized protein {ECO:0000313|EnsemblPlants:Bo8g115930.1};	--	GO:0009941,chloroplast envelope; GO:0005874,microtubule; GO:0072686,mitotic spindle; GO:0005880,nuclear microtubule; GO:0005654,nucleoplasm; GO:0005634,nucleus; GO:0009524,phragmoplast; GO:0005819,spindle; GO:0008017,microtubule binding; GO:0030295,protein kinase activator activity; GO:0051301,cell division; GO:0000278,mitotic cell cycle; GO:0090307,mitotic spindle assembly; GO:0060236,regulation…	PF12214.11:Cell cycle regulated microtubule associated protein	C2H2	TF	C2H2
Rsa10002945	1.9503	1.1227	1.0863	1.0462	0.6241	0.4971	0.3723	0.3331	0.7115	K01213 galacturan 1,4-alpha-galacturonidase [EC:3.2.1.67] | (RefSeq) exopolygalacturonase-like (A)	ko00040: Pentose and glucuronate interconversions; ko01100: Metabolic pathways	PREDICTED: exopolygalacturonase-like [Raphanus sativus]	PGLR_GOSBA RecName: Full=Polygalacturonase; Short=PG; EC=3.2.1.15; AltName: Full=Pectinase; Flags: Precursor;	A0A6J0N9Z0_RAPSA SubName: Full=exopolygalacturonase-like {ECO:0000313|RefSeq:XP_018481324.1};	--	GO:0005576,extracellular region; GO:0004650,polygalacturonase activity; GO:0005975,carbohydrate metabolic process; GO:0071555,cell wall organization; GO:0003674,molecular_function; GO:0003824,catalytic activity; GO:0004553,hydrolase activity, hydrolyzing O-glycosyl compounds; GO:0016787,hydrolase activity; GO:0016798,hydrolase activity, acting on glycosyl bonds; GO:0008150,biological_process; GO:…	PF00295.20:Glycosyl hydrolases family 28	--	--	--
Rsa10002999	3.1054	3.33	2.4142	0.7404	1.3692	1.2416	2.7269	3.359	2.5044	K05277 anthocyanidin synthase [EC:1.14.20.4] | (RefSeq) leucoanthocyanidin dioxygenase (A)	ko00941: Flavonoid biosynthesis; ko01100: Metabolic pathways; ko01110: Biosynthesis of secondary metabolites	PREDICTED: flavonol synthase/flavanone 3-hydroxylase-like [Raphanus sativus]	JOX2_ARATH RecName: Full=Jasmonate-induced oxygenase 2 {ECO:0000303|PubMed:28559313}; EC=1.14.11.- {ECO:0000269|PubMed:28559313, ECO:0000269|PubMed:28760569, ECO:0000269|PubMed:33516967}; AltName: Full=2-oxoglutarate-dependent dioxygenase JOX2 {ECO:0000305}; AltName: Full=Jasmonic acid oxidase 2 {ECO:0000303|PubMed:28760569};	A0A6J0L3H0_RAPSA SubName: Full=flavonol synthase/flavanone 3-hydroxylase-like {ECO:0000313|RefSeq:XP_018454687.1};	Iron/ascorbate family oxidoreductases	GO:0005829,cytosol; GO:0051213,dioxygenase activity; GO:0005506,iron ion binding; GO:0120091,jasmonic acid hydrolase; GO:0097237,cellular response to toxic substance; GO:0006952,defense response; GO:1900366,negative regulation of defense response to insect; GO:1900150,regulation of defense response to fungus; GO:2000022,regulation of jasmonic acid mediated signaling pathway; GO:0003674,molecular_…	PF14226.9:non-haem dioxygenase in morphine synthesis N-terminal	--	--	--
Rsa10003063	1.4965	1.6736	1.5708	12.4103	10.131	11.2438	1.2716	2.2937	2.1455	K09286 EREBP-like factor | (RefSeq) ethylene-responsive transcription factor 11 (A)	--	PREDICTED: ethylene-responsive transcription factor ERF113-like [Raphanus sativus]	EF113_ARATH RecName: Full=Ethylene-responsive transcription factor ERF113; AltName: Full=Protein RELATED TO AP2 6L {ECO:0000305};	A0A6J0KEW3_RAPSA SubName: Full=ethylene-responsive transcription factor ERF113-like {ECO:0000313|RefSeq:XP_018444907.1, ECO:0000313|RefSeq:XP_018445574.1};	--	GO:0005634,nucleus; GO:0003700,DNA-binding transcription factor activity; GO:0000976,transcription regulatory region sequence-specific DNA binding; GO:0071497,cellular response to freezing; GO:0009873,ethylene-activated signaling pathway; GO:0019760,glucosinolate metabolic process; GO:0045893,positive regulation of transcription, DNA-templated; GO:0009737,response to abscisic acid; GO:0009723,res…	PF00847.23:AP2 domain	AP2/ERF-ERF	TF	AP2/ERF->AP2/ERF-ERF
Rsa10003120	1.4542	1.8384	1.2487	1.6641	2.1096	1.4826	4.0344	4.0565	3.8719	K02717 photosystem II oxygen-evolving enhancer protein 2 | (RefSeq) psbP-like protein 1, chloroplastic (A)	ko00195: Photosynthesis; ko01100: Metabolic pathways	PREDICTED: psbP domain-containing protein 7, chloroplastic [Raphanus sativus]	PPD7_ARATH RecName: Full=PsbP domain-containing protein 7, chloroplastic; AltName: Full=Photosystem II reaction center PsbP family protein; Flags: Precursor;	A0A6J0P214_RAPSA SubName: Full=psbP domain-containing protein 7, chloroplastic {ECO:0000313|RefSeq:XP_018490586.1};	--	GO:0009543,chloroplast thylakoid lumen; GO:0019898,extrinsic component of membrane; GO:0009654,photosystem II oxygen evolving complex; GO:0005509,calcium ion binding; GO:0015979,photosynthesis; GO:0003674,molecular_function; GO:0005488,binding; GO:0043167,ion binding; GO:0043169,cation binding; GO:0046872,metal ion binding; GO:0008150,biological_process; GO:0008152,metabolic process; GO:0009987,c…	PF01789.19:PsbP	--	--	--
Rsa10003121	2.8122	1.7141	2.4473	0.5699	0.5599	0.7308	2.9347	2.0812	2.1959	K03444 MFS transporter, SP family, ERD6-like sugar transporter | (RefSeq) LOW QUALITY PROTEIN: sugar transporter ERD6-like 12 (A)	--	PREDICTED: LOW QUALITY PROTEIN: sugar transporter ERD6-like 12 [Raphanus sativus]	EDL12_ARATH RecName: Full=Sugar transporter ERD6-like 12; AltName: Full=Sugar transporter-like protein 5;	A0A6J0NWT8_RAPSA SubName: Full=LOW QUALITY PROTEIN: sugar transporter ERD6-like 12 {ECO:0000313|RefSeq:XP_018488721.1};	Predicted transporter (major facilitator superfamily)	GO:0016021,integral component of membrane; GO:0016020,membrane; GO:0051119,sugar transmembrane transporter activity; GO:0022857,transmembrane transporter activity; GO:0055085,transmembrane transport; GO:0003674,molecular_function; GO:0005215,transporter activity; GO:0008509,anion transmembrane transporter activity; GO:0015075,ion transmembrane transporter activity; GO:0015144,carbohydrate transme…	PF00083.27:Sugar (and other) transporter	--	--	--
Rsa10003193	7.1897	35.8328	21.0233	16.6137	37.4415	5.4175	6.3064	6.8323	6.1451	K10881 26 proteasome complex subunit DSS1 | (RefSeq) protein DELETION OF SUV3 SUPPRESSOR 1(I)-like (A)	ko03050: Proteasome; ko03440: Homologous recombination	PREDICTED: protein DELETION OF SUV3 SUPPRESSOR 1(I)-like [Raphanus sativus]	SEM11_ARATH RecName: Full=Protein DELETION OF SUV3 SUPPRESSOR 1(I) {ECO:0000303|PubMed:16415210}; Short=AtDSS1(I) {ECO:0000303|PubMed:16415210}; AltName: Full=Probable 26S proteasome complex subunit sem1-1;	A0A6J0KF35_RAPSA SubName: Full=protein DELETION OF SUV3 SUPPRESSOR 1(I)-like {ECO:0000313|RefSeq:XP_018445649.1};	Uncharacterized conserved protein	GO:0000502,proteasome complex; GO:0008541,proteasome regulatory particle, lid subcomplex; GO:0000724,double-strand break repair via homologous recombination; GO:0006406,mRNA export from nucleus; GO:0043248,proteasome assembly; GO:0000725,recombinational repair; GO:0006139,nucleobase-containing compound metabolic process; GO:0006259,DNA metabolic process; GO:0006281,DNA repair; GO:0006302,double-s…	PF05160.16:DSS1/SEM1 family	--	--	--
Rsa10003216	34.3857	31.9189	26.6014	68.7422	71.8188	81.1619	35.0879	36.9402	40.3352	--	--	PREDICTED: uncharacterized protein LOC108842206 [Raphanus sativus]	--	A0A6J0MF44_RAPSA SubName: Full=uncharacterized protein LOC108842206 {ECO:0000313|RefSeq:XP_018470548.1};	--	--	PF13431.9:Tetratricopeptide repeat	--	--	--
Rsa10003225	2.1803	3.1525	2.1782	6.8769	5.9909	6.8189	3.263	2.2807	2.5202	K00759 adenine phosphoribosyltransferase [EC:2.4.2.7] | (RefSeq) adenine phosphoribosyltransferase 2 (A)	ko00230: Purine metabolism; ko01100: Metabolic pathways; ko01232: Nucleotide metabolism	adenine phosphoribosyltransferase 2-like [Brassica napus]	APT2_ARATH RecName: Full=Adenine phosphoribosyltransferase 2; Short=APRT 2; Short=AtAPT2; EC=2.4.2.7;	A0A6J0MTC8_RAPSA RecName: Full=Adenine phosphoribosyltransferase {ECO:0000256|ARBA:ARBA00011893}; EC=2.4.2.7 {ECO:0000256|ARBA:ARBA00011893};	Adenine phosphoribosyl transferases	GO:0005829,cytosol; GO:0005794,Golgi apparatus; GO:0005886,plasma membrane; GO:0003999,adenine phosphoribosyltransferase activity; GO:0015114,phosphate ion transmembrane transporter activity; GO:0006168,adenine salvage; GO:0044209,AMP salvage; GO:0006166,purine ribonucleoside salvage; GO:0003674,molecular_function; GO:0003824,catalytic activity; GO:0016740,transferase activity; GO:0016757,transfe…	PF00156.30:Phosphoribosyl transferase domain	--	--	--
Rsa10003230	2.1618	2.1778	1.6681	28.5013	32.7676	28.7388	5.296	5.4919	6.8767	--	--	PREDICTED: uncharacterized protein LOC108847058 [Raphanus sativus]	--	A0A6J0MTE5_RAPSA SubName: Full=uncharacterized protein LOC108847058 {ECO:0000313|RefSeq:XP_018475727.1};	--	--	PF14559.9:Tetratricopeptide repeat	--	--	--
Rsa10003234	9.3133	7.3133	8.1179	2.3828	2.1077	2.4803	4.0351	3.6787	3.7058	K04124 gibberellin 3beta-dioxygenase [EC:1.14.11.15] | (RefSeq) gibberellin 3-beta-dioxygenase 2-like isoform X1 (A)	ko00904: Diterpenoid biosynthesis; ko01100: Metabolic pathways; ko01110: Biosynthesis of secondary metabolites	PREDICTED: gibberellin 3-beta-dioxygenase 2-like isoform X1 [Raphanus sativus]	G3OX2_ARATH RecName: Full=Gibberellin 3-beta-dioxygenase 2 {ECO:0000303|PubMed:11737781}; EC=1.14.11.15; AltName: Full=GA 3-oxidase 2 {ECO:0000303|PubMed:11737781}; Short=AtGA3ox2 {ECO:0000303|PubMed:11737781}; AltName: Full=Gibberellin 3 beta-hydroxylase 2 {ECO:0000305}; AltName: Full=Protein GA4 homolog {ECO:0000303|PubMed:9836749};	A0A6J0MTD3_RAPSA SubName: Full=gibberellin 3-beta-dioxygenase 2-like isoform X1 {ECO:0000313|RefSeq:XP_018475730.1}; SubName: Full=gibberellin 3-beta-dioxygenase 2-like isoform X2 {ECO:0000313|RefSeq:XP_018475731.1};	Iron/ascorbate family oxidoreductases	GO:0051213,dioxygenase activity; GO:0016707,gibberellin 3-beta-dioxygenase activity; GO:0046872,metal ion binding; GO:0009686,gibberellin biosynthetic process; GO:0009416,response to light stimulus; GO:0010114,response to red light; GO:0009639,response to red or far red light; GO:0003674,molecular_function; GO:0003824,catalytic activity; GO:0016491,oxidoreductase activity; GO:0016705,oxidoreducta…	PF14226.9:non-haem dioxygenase in morphine synthesis N-terminal	--	--	--
Rsa10003239	1.733	1.2804	1.9743	3.8537	3.1997	3.4014	1.9007	1.5875	1.21	--	--	PREDICTED: F-box/kelch-repeat protein At1g80440 [Raphanus sativus]	FBK30_ARATH RecName: Full=F-box/kelch-repeat protein At1g80440;	A0A6J0LCY1_RAPSA SubName: Full=F-box/kelch-repeat protein At1g80440 {ECO:0000313|RefSeq:XP_018457952.1};	FOG: Kelch repeat	GO:0005829,cytosol; GO:0019005,SCF ubiquitin ligase complex; GO:0080037,negative regulation of cytokinin-activated signaling pathway; GO:2000762,regulation of phenylpropanoid metabolic process; GO:0007154,cell communication; GO:0007165,signal transduction; GO:0008150,biological_process; GO:0009719,response to endogenous stimulus; GO:0009725,response to hormone; GO:0009735,response to cytokinin; G…	PF01344.28:Kelch motif	--	--	--
Rsa10003245	0.3479	0.4167	0.4819	4.7311	4.0913	5.3816	0.5873	0.3284	0.1772	K23025 H+-translocating diphosphatase [EC:7.1.3.1] | (RefSeq) pyrophosphate-energized vacuolar membrane proton pump 1-like (A)	--	PREDICTED: pyrophosphate-energized vacuolar membrane proton pump 1-like [Raphanus sativus]	AVP1_ARATH RecName: Full=Pyrophosphate-energized vacuolar membrane proton pump 1; EC=7.1.3.1; AltName: Full=Pyrophosphate-energized inorganic pyrophosphatase 1; Short=H(+)-PPase 1; AltName: Full=Vacuolar proton pyrophosphatase 1; AltName: Full=Vacuolar proton pyrophosphatase 3;	A0A6J0LBW1_RAPSA RecName: Full=H(+)-exporting diphosphatase {ECO:0000256|ARBA:ARBA00013242}; EC=7.1.3.1 {ECO:0000256|ARBA:ARBA00013242};	--	GO:0009507,chloroplast; GO:0009941,chloroplast envelope; GO:0010008,endosome membrane; GO:0005576,extracellular region; GO:0005794,Golgi apparatus; GO:0016021,integral component of membrane; GO:0005739,mitochondrion; GO:0000325,plant-type vacuole; GO:0009705,plant-type vacuole membrane; GO:0005886,plasma membrane; GO:0005774,vacuolar membrane; GO:0005773,vacuole; GO:0004427,inorganic diphosphatas…	PF03030.19:Inorganic H+ pyrophosphatase	--	--	--
Rsa10003310	4.3115	5.85	3.3329	1.2654	1.1545	1.7476	5.801	5.1544	5.4353	K08081 tropinone reductase I [EC:1.1.1.206] | (RefSeq) tropinone reductase homolog At1g07440 (A)	ko00960: Tropane, piperidine and pyridine alkaloid biosynthesis; ko01100: Metabolic pathways; ko01110: Biosynthesis of secondary metabolites	PREDICTED: tropinone reductase homolog At1g07440 [Raphanus sativus]	TRNH1_ARATH RecName: Full=Tropinone reductase homolog At1g07440 {ECO:0000305}; EC=1.1.1.- {ECO:0000305};	A0A6J0M7K9_RAPSA RecName: Full=3-oxoacyl-[acyl-carrier-protein] reductase {ECO:0000256|ARBA:ARBA00012948}; EC=1.1.1.100 {ECO:0000256|ARBA:ARBA00012948};	Reductases with broad range of substrate specificities	GO:0016491,oxidoreductase activity; GO:0003674,molecular_function; GO:0003824,catalytic activity	PF13561.9:Enoyl-(Acyl carrier protein) reductase	--	--	--
Rsa10003315	1.5579	2.4742	2.0879	4.4459	4.6996	4.055	3.4558	3.8647	3.9367	K12897 transformer-2 protein | (RefSeq) serine/arginine-rich splicing factor SR45a-like (A)	ko03040: Spliceosome	PREDICTED: serine/arginine-rich splicing factor SR45a isoform X1 [Brassica oleracea var. oleracea]	SR45A_ARATH RecName: Full=Serine/arginine-rich splicing factor SR45a; Short=At-SR45A; Short=AtSR45a; AltName: Full=Protein TRANSFORMER2-like; Short=atTra2;	A0A0D3C898_BRAOL RecName: Full=RRM domain-containing protein {ECO:0000259|PROSITE:PS50102};	Hsp27-ERE-TATA-binding protein/Scaffold attachment factor (SAF-B)	GO:0016607,nuclear speck; GO:0005681,spliceosomal complex; GO:0003723,RNA binding; GO:0006397,mRNA processing; GO:0048026,positive regulation of mRNA splicing, via spliceosome; GO:0043484,regulation of RNA splicing; GO:0009644,response to high light intensity; GO:0008380,RNA splicing; GO:0003674,molecular_function; GO:0003676,nucleic acid binding; GO:0005488,binding; GO:0097159,organic cyclic com…	PF00076.25:RNA recognition motif. (a.k.a. RRM, RBD, or RNP domain)	--	--	--
Rsa10003327	0.3795	0.5912	0.3699	2.5518	2.1377	2.2307	0.4637	0.2593	0.7288	K03885 NADH:quinone reductase (non-electrogenic) [EC:1.6.5.9] | (RefSeq) internal alternative NAD(P)H-ubiquinone oxidoreductase A1, mitochondrial (A)	ko00190: Oxidative phosphorylation; ko01100: Metabolic pathways	PREDICTED: internal alternative NAD(P)H-ubiquinone oxidoreductase A1, mitochondrial [Raphanus sativus]	NDA1_ARATH RecName: Full=Internal alternative NAD(P)H-ubiquinone oxidoreductase A1, mitochondrial; EC=1.6.5.9; AltName: Full=Internal alternative NADH dehydrogenase NDA1; AltName: Full=Internal non-phosphorylating NAD(P)H dehydrogenase 1; Short=AtNDI1; AltName: Full=NADH:ubiquinone reductase (non-electrogenic) NDA1; Flags: Precursor;	A0A6J0JRL2_RAPSA RecName: Full=NADH:ubiquinone reductase (non-electrogenic) {ECO:0000256|ARBA:ARBA00012637}; EC=1.6.5.9 {ECO:0000256|ARBA:ARBA00012637};	NADH-dehydrogenase (ubiquinone)	GO:0031304,intrinsic component of mitochondrial inner membrane; GO:0005759,mitochondrial matrix; GO:0005739,mitochondrion; GO:0005777,peroxisome; GO:0050136,NADH dehydrogenase (quinone) activity; GO:0003954,NADH dehydrogenase activity; GO:0003959,NADPH dehydrogenase activity; GO:0016491,oxidoreductase activity; GO:0071482,cellular response to light stimulus; GO:0006116,NADH oxidation; GO:0003674,…	PF07992.17:Pyridine nucleotide-disulphide oxidoreductase	--	--	--
Rsa10003332	4.1898	4.2109	6.7791	3.1885	2.8031	3.7289	2.6874	1.3023	3.4239	K15306 Ran-binding protein 1 | (RefSeq) ran-binding protein 1 homolog a (A)	--	PREDICTED: ran-binding protein 1 homolog a [Raphanus sativus]	RBP1B_ARATH RecName: Full=Ran-binding protein 1 homolog b;	A0A6J0MAL5_RAPSA SubName: Full=ran-binding protein 1 homolog a {ECO:0000313|RefSeq:XP_018468854.1, ECO:0000313|RefSeq:XP_018469104.1};	Ran-binding protein RANBP1 and related RanBD domain proteins	GO:0005737,cytoplasm; GO:0005829,cytosol; GO:0005643,nuclear pore; GO:0005777,peroxisome; GO:0051028,mRNA transport; GO:0006913,nucleocytoplasmic transport; GO:0015031,protein transport; GO:0050790,regulation of catalytic activity; GO:0006403,RNA localization; GO:0006810,transport; GO:0006811,ion transport; GO:0006820,anion transport; GO:0008150,biological_process; GO:0015931,nucleobase-containin…	PF00638.21:RanBP1 domain	--	--	--
Rsa10003336	0.4206	0.3489	0.2562	2.4215	2.1354	1.5891	0.2248	0.3143	0.4522	K08059 interferon, gamma-inducible protein 30 | (RefSeq) gamma-interferon-inducible lysosomal thiol reductase (A)	--	PREDICTED: gamma-interferon-inducible lysosomal thiol reductase [Raphanus sativus]	GILT_ARATH RecName: Full=Gamma-interferon-responsive lysosomal thiol protein {ECO:0000303|PubMed:21052676}; Short=AtGILT {ECO:0000303|PubMed:21052676}; Flags: Precursor;	A0A6J0JNK9_RAPSA SubName: Full=gamma-interferon-inducible lysosomal thiol reductase {ECO:0000313|RefSeq:XP_018437173.1};	Gamma-interferon inducible lysosomal thiol reductase	GO:0005576,extracellular region; GO:0005764,lysosome; GO:0016491,oxidoreductase activity; GO:0016671,oxidoreductase activity, acting on a sulfur group of donors, disulfide as acceptor; GO:0003674,molecular_function; GO:0003824,catalytic activity; GO:0016667,oxidoreductase activity, acting on a sulfur group of donors; GO:0005575,cellular_component; GO:0110165,cellular anatomical entity; GO:0000323…	PF03227.19:Gamma interferon inducible lysosomal thiol reductase (GILT)	--	--	--
Rsa10003341	0.6889	0.4955	0.3705	0.8564	1.4191	0.8378	0.3555	0.2272	0.5364	K07195 exocyst complex component 7 | (RefSeq) exocyst complex component EXO70B1-like (A)	--	PREDICTED: exocyst complex component EXO70B1 [Raphanus sativus]	E70B2_ARATH RecName: Full=Exocyst complex component EXO70B2 {ECO:0000303|PubMed:16942608}; Short=AtExo70b2 {ECO:0000303|PubMed:16942608}; AltName: Full=Exocyst subunit Exo70 family protein B2 {ECO:0000303|PubMed:16942608};	A0A6J0M9J0_RAPSA RecName: Full=Exocyst subunit Exo70 family protein {ECO:0000256|RuleBase:RU365026};	Exocyst component protein and related proteins	GO:0005737,cytoplasm; GO:0005829,cytosol; GO:0000145,exocyst; GO:0070062,extracellular exosome; GO:0005634,nucleus; GO:0045335,phagocytic vesicle; GO:0005886,plasma membrane; GO:0005546,phosphatidylinositol-4,5-bisphosphate binding; GO:0043621,protein self-association; GO:0042545,cell wall modification; GO:0006952,defense response; GO:0006887,exocytosis; GO:1900426,positive regulation of defense …	PF03081.18:Exo70 exocyst complex subunit	--	--	--
Rsa10003346	5.2672	4.1358	4.3317	1.813	1.1799	2.6949	5.1908	4.034	4.3363	--	--	PREDICTED: uncharacterized protein LOC108855640 [Raphanus sativus]	--	A0A6J0NMM8_RAPSA SubName: Full=uncharacterized protein LOC108855640 {ECO:0000313|RefSeq:XP_018485013.1};	--	--	--	--	--	--
Rsa10003383	1.9315	2.1976	2.5415	0.7253	0.923	1.1352	3.5102	4.5028	3.2711	--	--	PREDICTED: dormancy-associated protein 2-like [Raphanus sativus]	GRP3S_ARATH RecName: Full=Glycine-rich protein 3 short isoform; Flags: Precursor;	A0A6J0P8V4_RAPSA SubName: Full=dormancy-associated protein 2-like {ECO:0000313|RefSeq:XP_018493407.1};	--	GO:0005576,extracellular region; GO:0005739,mitochondrion; GO:0005575,cellular_component; GO:0110165,cellular anatomical entity; GO:0005622,intracellular anatomical structure; GO:0005737,cytoplasm; GO:0043226,organelle; GO:0043227,membrane-bounded organelle; GO:0043229,intracellular organelle; GO:0043231,intracellular membrane-bounded organelle	PF07172.14:Glycine rich protein family	--	--	--
Rsa10003420	3.0725	4.2606	3.9681	0.8461	0.8718	0.9352	1.3959	1.6989	1.8171	K04124 gibberellin 3beta-dioxygenase [EC:1.14.11.15] | (RefSeq) gibberellin 3-beta-dioxygenase 2 isoform X1 (A)	ko00904: Diterpenoid biosynthesis; ko01100: Metabolic pathways; ko01110: Biosynthesis of secondary metabolites	PREDICTED: gibberellin 3-beta-dioxygenase 2 isoform X2 [Raphanus sativus]	G3OX2_ARATH RecName: Full=Gibberellin 3-beta-dioxygenase 2 {ECO:0000303|PubMed:11737781}; EC=1.14.11.15; AltName: Full=GA 3-oxidase 2 {ECO:0000303|PubMed:11737781}; Short=AtGA3ox2 {ECO:0000303|PubMed:11737781}; AltName: Full=Gibberellin 3 beta-hydroxylase 2 {ECO:0000305}; AltName: Full=Protein GA4 homolog {ECO:0000303|PubMed:9836749};	A0A6J0M8A4_RAPSA SubName: Full=gibberellin 3-beta-dioxygenase 2 isoform X2 {ECO:0000313|RefSeq:XP_018468279.1};	Iron/ascorbate family oxidoreductases	GO:0051213,dioxygenase activity; GO:0016707,gibberellin 3-beta-dioxygenase activity; GO:0046872,metal ion binding; GO:0009686,gibberellin biosynthetic process; GO:0009416,response to light stimulus; GO:0010114,response to red light; GO:0009639,response to red or far red light; GO:0003674,molecular_function; GO:0003824,catalytic activity; GO:0016491,oxidoreductase activity; GO:0016705,oxidoreducta…	PF03171.23:2OG-Fe(II) oxygenase superfamily	--	--	--
Rsa10003425	2.5065	3.2966	3.1524	5.0197	4.1537	4.3449	1.6423	2.8999	2.1736	--	--	PREDICTED: VQ motif-containing protein 11-like [Raphanus sativus]	VQ11_ARATH RecName: Full=VQ motif-containing protein 11 {ECO:0000303|PubMed:22535423}; Short=AtVQ11 {ECO:0000303|PubMed:22535423}; AltName: Full=MPK3/6-targeted VQ-motif-containing protein 5 {ECO:0000303|PubMed:24750137};	A0A6J0M896_RAPSA SubName: Full=VQ motif-containing protein 11-like {ECO:0000313|RefSeq:XP_018468198.1};	--	GO:0005634,nucleus; GO:0005575,cellular_component; GO:0005622,intracellular anatomical structure; GO:0043226,organelle; GO:0043227,membrane-bounded organelle; GO:0043229,intracellular organelle; GO:0043231,intracellular membrane-bounded organelle; GO:0110165,cellular anatomical entity	PF05678.17:VQ motif	--	--	--
Rsa10003439	1.028	1.2671	1.1022	2.4704	1.7808	2.6757	0.4396	0.7374	0.3869	--	--	PREDICTED: uncharacterized protein LOC108830496 [Raphanus sativus]	--	A0A6J0LI64_RAPSA SubName: Full=uncharacterized protein LOC108830496 {ECO:0000313|RefSeq:XP_018459593.1};	--	--	PF07800.15:Protein of unknown function (DUF1644)	--	--	--
Rsa10003443	1.115	0.8881	1.0433	3.6622	4.2628	3.9321	2.0025	1.5996	2.8775	--	--	PREDICTED: uncharacterized protein LOC108829790 [Raphanus sativus]	--	A0A6J0LGV2_RAPSA SubName: Full=uncharacterized protein LOC108829790 {ECO:0000313|RefSeq:XP_018458889.1};	--	GO:0016021,integral component of membrane; GO:0005575,cellular_component; GO:0016020,membrane; GO:0031224,intrinsic component of membrane; GO:0110165,cellular anatomical entity	PF14559.9:Tetratricopeptide repeat	--	--	--
Rsa10003458	7.9678	6.3802	6.7219	13.1408	12.1588	12.2274	4.8314	4.2425	4.2838	K18875 enhanced disease susceptibility 1 protein | (RefSeq) protein EDS1B-like (A)	ko04626: Plant-pathogen interaction	PREDICTED: protein EDS1B-like [Raphanus sativus]	EDSBC_ARATH RecName: Full=Protein EDS1B {ECO:0000305}; AltName: Full=Enhanced disease susceptibility 1 protein B;	A0A6J0LBA8_RAPSA SubName: Full=protein EDS1B-like {ECO:0000313|RefSeq:XP_018457465.1};	--	GO:0005737,cytoplasm; GO:0106093,EDS1 disease-resistance complex; GO:0005634,nucleus; GO:0016787,hydrolase activity; GO:0006629,lipid metabolic process; GO:0009626,plant-type hypersensitive response; GO:0009862,systemic acquired resistance, salicylic acid mediated signaling pathway; GO:0003674,molecular_function; GO:0003824,catalytic activity; GO:0008150,biological_process; GO:0008152,metabolic p…	PF18117.4:Enhanced disease susceptibility 1 protein EP domain	--	--	--
Rsa10003469	7.435	6.5857	7.0084	61.4198	59.4893	62.9184	10.3534	11.1107	13.6224	--	--	PREDICTED: putative lipid-binding protein AIR1 [Raphanus sativus]	AIR1_ARATH RecName: Full=Putative lipid-binding protein AIR1; AltName: Full=Auxin-induced in root cultures protein 1; Flags: Precursor;	A0A6J0MSC7_RAPSA SubName: Full=putative lipid-binding protein AIR1 {ECO:0000313|RefSeq:XP_018474451.1};	--	GO:0005576,extracellular region; GO:0010102,lateral root morphogenesis; GO:0009733,response to auxin; GO:0007275,multicellular organism development; GO:0008150,biological_process; GO:0009653,anatomical structure morphogenesis; GO:0009791,post-embryonic development; GO:0010015,root morphogenesis; GO:0010101,post-embryonic root morphogenesis; GO:0022622,root system development; GO:0032501,multicell…	PF14547.9:Hydrophobic seed protein	--	--	--
Rsa10003470	2.8517	4.0148	2.5268	3.6342	3.8199	4.571	1.8476	1.5497	2.2301	--	--	PREDICTED: putative lipid-binding protein AIR1 [Raphanus sativus]	AIR1_ARATH RecName: Full=Putative lipid-binding protein AIR1; AltName: Full=Auxin-induced in root cultures protein 1; Flags: Precursor;	A0A6J0MS94_RAPSA SubName: Full=putative lipid-binding protein AIR1 {ECO:0000313|RefSeq:XP_018475024.1};	--	GO:0005576,extracellular region; GO:0010102,lateral root morphogenesis; GO:0009733,response to auxin; GO:0007275,multicellular organism development; GO:0008150,biological_process; GO:0009653,anatomical structure morphogenesis; GO:0009791,post-embryonic development; GO:0010015,root morphogenesis; GO:0010101,post-embryonic root morphogenesis; GO:0022622,root system development; GO:0032501,multicell…	PF14547.9:Hydrophobic seed protein	--	--	--
Rsa10003491	0.5248	0.4759	0.6227	0.8682	0.9268	0.728	0.439	0.491	0.2944	K13416 brassinosteroid insensitive 1-associated receptor kinase 1 [EC:2.7.10.1 2.7.11.1] | (RefSeq) somatic embryogenesis receptor kinase 4-like (A)	ko04016: MAPK signaling pathway - plant; ko04075: Plant hormone signal transduction; ko04626: Plant-pathogen interaction	putative cysteine-rich receptor-like protein kinase 39 isoform X3 [Brassica napus]	CRK39_ARATH RecName: Full=Putative cysteine-rich receptor-like protein kinase 39; Short=Cysteine-rich RLK39; EC=2.7.11.-; Flags: Precursor;	A0A8D9GJ81_BRACM SubName: Full=(field mustard) hypothetical protein {ECO:0000313|EMBL:CAG7881671.1};	--	GO:0016021,integral component of membrane; GO:0005886,plasma membrane; GO:0005524,ATP binding; GO:0106310,protein serine kinase activity; GO:0004674,protein serine/threonine kinase activity; GO:0006468,protein phosphorylation; GO:0000166,nucleotide binding; GO:0003674,molecular_function; GO:0005488,binding; GO:0017076,purine nucleotide binding; GO:0030554,adenyl nucleotide binding; GO:0032553,rib…	PF00069.28:Protein kinase domain	--	--	--
Rsa10003512	18.792	17.8582	16.564	6.3009	5.6254	5.8943	9.2894	9.4675	9.3898	K00430 peroxidase [EC:1.11.1.7] | (RefSeq) peroxidase 66 (A)	ko00940: Phenylpropanoid biosynthesis; ko01100: Metabolic pathways; ko01110: Biosynthesis of secondary metabolites	PREDICTED: peroxidase 66 [Raphanus sativus]	PER66_ARATH RecName: Full=Peroxidase 66; Short=Atperox P66; EC=1.11.1.7; AltName: Full=ATP27a; Flags: Precursor;	A0A6J0KVP0_RAPSA RecName: Full=Peroxidase {ECO:0000256|ARBA:ARBA00012313, ECO:0000256|RuleBase:RU362060}; EC=1.11.1.7 {ECO:0000256|ARBA:ARBA00012313, ECO:0000256|RuleBase:RU362060};	--	GO:0005576,extracellular region; GO:0009505,plant-type cell wall; GO:0020037,heme binding; GO:0046872,metal ion binding; GO:0004601,peroxidase activity; GO:0042744,hydrogen peroxide catabolic process; GO:0006979,response to oxidative stress; GO:0003674,molecular_function; GO:0005488,binding; GO:0046906,tetrapyrrole binding; GO:0097159,organic cyclic compound binding; GO:1901363,heterocyclic compo…	PF00141.26:Peroxidase	--	--	--
Rsa10003528	1.4575	1.4648	1.6905	0.8756	0.5224	0.6241	0.966	1.0977	0.7052	K11262 acetyl-CoA carboxylase / biotin carboxylase 1 [EC:6.4.1.2 6.3.4.14 2.1.3.15] | (RefSeq) acetyl-CoA carboxylase 1-like (A)	ko00061: Fatty acid biosynthesis; ko00620: Pyruvate metabolism; ko00640: Propanoate metabolism; ko01100: Metabolic pathways; ko01110: Biosynthesis of secondary metabolites; ko01212: Fatty acid metabolism	PREDICTED: subtilisin-like protease SBT1.3 [Raphanus sativus]	SBT13_ARATH RecName: Full=Subtilisin-like protease SBT1.3 {ECO:0000303|PubMed:16193095}; EC=3.4.21.- {ECO:0000255|PROSITE-ProRule:PRU10082}; AltName: Full=Subtilase subfamily 1 member 3 {ECO:0000303|PubMed:16193095}; Short=AtSBT1.3 {ECO:0000303|PubMed:16193095}; Flags: Precursor;	A0A6J0LC08_RAPSA SubName: Full=subtilisin-like protease SBT1.3 {ECO:0000313|RefSeq:XP_018457036.1};	--	GO:0005576,extracellular region; GO:0004252,serine-type endopeptidase activity; GO:0006508,proteolysis; GO:0003674,molecular_function; GO:0003824,catalytic activity; GO:0004175,endopeptidase activity; GO:0008233,peptidase activity; GO:0008236,serine-type peptidase activity; GO:0016787,hydrolase activity; GO:0017171,serine hydrolase activity; GO:0140096,catalytic activity, acting on a protein; GO:…	PF00082.25:Subtilase family	--	--	--
Rsa10003562	21.6893	18.5479	18.7708	8.634	9.3937	9.217	14.1715	17.0746	16.4192	--	--	PREDICTED: WAT1-related protein At4g01440 [Raphanus sativus]	WTR29_ARATH RecName: Full=WAT1-related protein At4g01440;	A0A6J0KZX8_RAPSA RecName: Full=WAT1-related protein {ECO:0000256|RuleBase:RU363077};	--	GO:0016021,integral component of membrane; GO:0005886,plasma membrane; GO:0022857,transmembrane transporter activity; GO:0003674,molecular_function; GO:0005215,transporter activity; GO:0005575,cellular_component; GO:0016020,membrane; GO:0031224,intrinsic component of membrane; GO:0110165,cellular anatomical entity; GO:0071944,cell periphery	PF00892.23:EamA-like transporter family	--	--	--
Rsa10003579	2.1447	1.1682	1.3788	0.5483	0.2181	0.3448	1.1707	1.2547	1.3248	--	--	PREDICTED: cysteine-rich receptor-like protein kinase 41 [Raphanus sativus]	CRK41_ARATH RecName: Full=Cysteine-rich receptor-like protein kinase 41; Short=Cysteine-rich RLK41; EC=2.7.11.-; Flags: Precursor;	A0A6J0L208_RAPSA SubName: Full=cysteine-rich receptor-like protein kinase 41 {ECO:0000313|RefSeq:XP_018453903.1};	--	GO:0016021,integral component of membrane; GO:0005886,plasma membrane; GO:0005524,ATP binding; GO:0106310,protein serine kinase activity; GO:0004674,protein serine/threonine kinase activity; GO:0006468,protein phosphorylation; GO:0000166,nucleotide binding; GO:0003674,molecular_function; GO:0005488,binding; GO:0017076,purine nucleotide binding; GO:0030554,adenyl nucleotide binding; GO:0032553,rib…	PF01657.20:Salt stress response/antifungal	--	--	--
Rsa10003591	17.9172	18.8301	17.8424	8.9934	8.5458	9.8436	21.1571	19.617	21.3546	K08237 hydroquinone glucosyltransferase [EC:2.4.1.218] | (RefSeq) UDP-glycosyltransferase 72B1 (A)	--	PREDICTED: UDP-glycosyltransferase 72B1 [Raphanus sativus]	U72B1_ARATH RecName: Full=UDP-glycosyltransferase 72B1; EC=2.4.1.-; AltName: Full=Arbutin synthase; AltName: Full=Probable hydroquinone glucosyltransferase; EC=2.4.1.218;	A0A6J0KXJ8_RAPSA RecName: Full=Glycosyltransferase {ECO:0000256|RuleBase:RU362057}; EC=2.4.1.- {ECO:0000256|RuleBase:RU362057};	UDP-glucuronosyl and UDP-glucosyl transferase	GO:0050505,hydroquinone glucosyltransferase activity; GO:0035251,UDP-glucosyltransferase activity; GO:0008194,UDP-glycosyltransferase activity; GO:0009809,lignin biosynthetic process; GO:0009636,response to toxic substance; GO:0042178,xenobiotic catabolic process; GO:0006805,xenobiotic metabolic process; GO:0003674,molecular_function; GO:0003824,catalytic activity; GO:0016740,transferase activity…	PF00201.21:UDP-glucoronosyl and UDP-glucosyl transferase	--	--	--
Rsa10003607	193.088	198.777	196.819	70.9946	71.0672	72.2186	169.634	165.105	174.084	--	--	PREDICTED: uncharacterized protein LOC108840499 [Raphanus sativus]	--	A0A6J0M8X1_RAPSA SubName: Full=uncharacterized protein LOC108840499 {ECO:0000313|RefSeq:XP_018468827.1};	--	--	--	--	--	--
Rsa10003636	0.9266	0.6718	0.8854	0.1637	0.1085	0.2441	0.5633	0.543	0.5666	K03327 multidrug resistance protein, MATE family | (RefSeq) protein DETOXIFICATION 39 (A)	--	PREDICTED: protein DETOXIFICATION 39 [Raphanus sativus]	DTX39_ARATH RecName: Full=Protein DETOXIFICATION 39 {ECO:0000303|PubMed:11739388}; Short=AtDTX39 {ECO:0000303|PubMed:11739388}; AltName: Full=Multidrug and toxic compound extrusion protein 39 {ECO:0000305}; Short=MATE protein 39 {ECO:0000305};	A0A6J0LG52_RAPSA RecName: Full=Protein DETOXIFICATION {ECO:0000256|RuleBase:RU004914}; AltName: Full=Multidrug and toxic compound extrusion protein {ECO:0000256|RuleBase:RU004914};	Uncharacterized membrane protein, predicted efflux pump	GO:0016021,integral component of membrane; GO:0016020,membrane; GO:0015297,antiporter activity; GO:0022857,transmembrane transporter activity; GO:0042910,xenobiotic transmembrane transporter activity; GO:1990961,xenobiotic detoxification by transmembrane export across the plasma membrane; GO:0003674,molecular_function; GO:0005215,transporter activity; GO:0015291,secondary active transmembrane tra…	PF01554.21:MatE	--	--	--
Rsa10003699	2.2666	2.2924	2.2093	1.5131	0.9026	0.9516	0.6461	0.9936	0.8937	--	--	PREDICTED: SNF1-related protein kinase regulatory subunit gamma-1-like [Raphanus sativus]	KING1_ARATH RecName: Full=SNF1-related protein kinase regulatory subunit gamma-1; Short=AKIN subunit gamma-1; Short=AKING1; Short=AKINgamma1; AltName: Full=CBS domain-containing protein CBSCBS1;	A0A6J0JMC4_RAPSA SubName: Full=SNF1-related protein kinase regulatory subunit gamma-1-like {ECO:0000313|RefSeq:XP_018436166.1};	5'-AMP-activated protein kinase, gamma subunit	GO:0005524,ATP binding; GO:0019887,protein kinase regulator activity; GO:0005975,carbohydrate metabolic process; GO:0006633,fatty acid biosynthetic process; GO:0042128,nitrate assimilation; GO:0000166,nucleotide binding; GO:0003674,molecular_function; GO:0005488,binding; GO:0017076,purine nucleotide binding; GO:0030554,adenyl nucleotide binding; GO:0032553,ribonucleotide binding; GO:0032555,purin…	PF00571.31:CBS domain	--	--	--
Rsa10003722	6.7875	6.5656	7.9188	3.3983	3.604	3.1085	3.6646	5.8195	4.7182	K05278 flavonol synthase [EC:1.14.20.6] | (RefSeq) flavonol synthase/flavanone 3-hydroxylase-like (A)	ko00941: Flavonoid biosynthesis; ko01100: Metabolic pathways; ko01110: Biosynthesis of secondary metabolites	PREDICTED: flavonol synthase/flavanone 3-hydroxylase-like [Raphanus sativus]	FLS_MATIN RecName: Full=Flavonol synthase/flavanone 3-hydroxylase; Short=FLS; EC=1.14.11.9 {ECO:0000250|UniProtKB:Q7XZQ6}; EC=1.14.20.6 {ECO:0000250|UniProtKB:Q7XZQ6}; Flags: Fragment;	A0A6J0JVY6_RAPSA SubName: Full=flavonol synthase/flavanone 3-hydroxylase-like {ECO:0000313|RefSeq:XP_018439693.1};	Iron/ascorbate family oxidoreductases	GO:0005737,cytoplasm; GO:0045431,flavonol synthase activity; GO:0031418,L-ascorbic acid binding; GO:0046872,metal ion binding; GO:0045486,naringenin 3-dioxygenase activity; GO:0003674,molecular_function; GO:0003824,catalytic activity; GO:0016491,oxidoreductase activity; GO:0016705,oxidoreductase activity, acting on paired donors, with incorporation or reduction of molecular oxygen; GO:0016706,2-o…	PF03171.23:2OG-Fe(II) oxygenase superfamily	--	--	--
Rsa10003723	0.7407	0.7885	0.7346	1.5745	1.894	1.4293	1.5281	1.2273	1.537	--	--	PREDICTED: uncharacterized protein LOC108812045 isoform X1 [Raphanus sativus]	--	A0A6J0JY98_RAPSA SubName: Full=uncharacterized protein LOC108812045 isoform X1 {ECO:0000313|RefSeq:XP_018439689.1};	Uncharacterized conserved protein, contains C1, PH and RUN domains	GO:0016021,integral component of membrane; GO:0005575,cellular_component; GO:0016020,membrane; GO:0031224,intrinsic component of membrane; GO:0110165,cellular anatomical entity	PF19078.3:Bacterial Ig-like domain	--	--	--
Rsa10003731	17.0162	17.7899	17.9686	8.3311	8.3896	8.7475	16.3235	14.9637	16.08	K10406 kinesin family member C2/C3 | (RefSeq) kinesin KP1 (A)	--	PREDICTED: kinesin KP1 [Raphanus sativus]	KN14F_ARATH RecName: Full=Kinesin-like protein KIN-14F {ECO:0000305}; AltName: Full=AtKIN14h; AltName: Full=Kinesin KP1 {ECO:0000303|PubMed:21406623}; AltName: Full=Kinesin-like protein 1 {ECO:0000303|PubMed:16212879}; Short=AtKP1 {ECO:0000303|PubMed:16212879};	A0A6J0MJE4_RAPSA SubName: Full=kinesin KP1 {ECO:0000313|RefSeq:XP_018471611.1, ECO:0000313|RefSeq:XP_018471612.1};	Kinesin (KAR3 subfamily)	GO:0005874,microtubule; GO:0015630,microtubule cytoskeleton; GO:0005739,mitochondrion; GO:0005524,ATP binding; GO:0008017,microtubule binding; GO:0003777,microtubule motor activity; GO:0009060,aerobic respiration; GO:0007018,microtubule-based movement; GO:0007017,microtubule-based process; GO:0009845,seed germination; GO:0000166,nucleotide binding; GO:0003674,molecular_function; GO:0005488,bindin…	PF00225.26:Kinesin motor domain	--	--	--
Rsa10003762	4.016	2.9374	3.1315	3.2745	3.0158	3.2756	1.4719	1.166	2.2825	K06675 structural maintenance of chromosome 4 | (RefSeq) structural maintenance of chromosomes protein 4-like (A)	--	PREDICTED: structural maintenance of chromosomes protein 4-like isoform X3 [Raphanus sativus]	SMC4_ARATH RecName: Full=Structural maintenance of chromosomes protein 4; Short=AtSMC4; Short=SMC protein 4; Short=SMC-4; AltName: Full=Chromosome-associated protein C; Short=AtCAP-C;	A0A6J0L0C5_RAPSA SubName: Full=structural maintenance of chromosomes protein 4-like isoform X3 {ECO:0000313|RefSeq:XP_018453124.1, ECO:0000313|RefSeq:XP_018453126.1};	Structural maintenance of chromosome protein 4 (chromosome condensation complex Condensin, subunit C)	GO:0005694,chromosome; GO:0005634,nucleus; GO:0005524,ATP binding; GO:0016887,ATPase activity; GO:0051301,cell division; GO:0009793,embryo development ending in seed dormancy; GO:0051321,meiotic cell cycle; GO:0007076,mitotic chromosome condensation; GO:0000070,mitotic sister chromatid segregation; GO:0000166,nucleotide binding; GO:0003674,molecular_function; GO:0005488,binding; GO:0017076,purine…	PF02463.22:RecF/RecN/SMC N terminal domain	--	--	--
Rsa10003798	108.563	110.027	106.885	52.101	52.6139	51.4879	84.9104	85.9499	81.199	K08286 protein-serine/threonine kinase [EC:2.7.11.-] | (RefSeq) receptor-like protein kinase 5 (A)	--	PREDICTED: probable inactive receptor kinase At3g02880 [Raphanus sativus]	Y3288_ARATH RecName: Full=Probable inactive receptor kinase At3g02880; Flags: Precursor;	A0A6J0P8J9_RAPSA SubName: Full=probable inactive receptor kinase At3g02880 {ECO:0000313|RefSeq:XP_018493004.1};	--	GO:0046658,anchored component of plasma membrane; GO:0005829,cytosol; GO:0016021,integral component of membrane; GO:0009505,plant-type cell wall; GO:0005886,plasma membrane; GO:0009506,plasmodesma; GO:0005524,ATP binding; GO:0004672,protein kinase activity; GO:0006468,protein phosphorylation; GO:0000166,nucleotide binding; GO:0003674,molecular_function; GO:0005488,binding; GO:0017076,purine nucle…	PF00069.28:Protein kinase domain	--	--	--
Rsa10003824	103.297	97.8466	100.683	35.9663	37.1064	35.9205	100.948	93.6082	101	K00799 glutathione S-transferase [EC:2.5.1.18] | (RefSeq) glutathione S-transferase F11 (A)	ko00480: Glutathione metabolism; ko01100: Metabolic pathways	PREDICTED: glutathione S-transferase F11 [Raphanus sativus]	GSTFB_ARATH RecName: Full=Glutathione S-transferase F11 {ECO:0000303|PubMed:12090627}; Short=AtGSTF11 {ECO:0000303|PubMed:12090627}; EC=2.5.1.18 {ECO:0000250|UniProtKB:O80852}; AltName: Full=AtGSTF6 {ECO:0000303|PubMed:12090627}; AltName: Full=GST class-phi {ECO:0000303|PubMed:12090627}; AltName: Full=GST class-phi member 11 {ECO:0000303|PubMed:12090627};	A0A6J0NV38_RAPSA RecName: Full=Glutathione transferase {ECO:0000256|ARBA:ARBA00012452}; EC=2.5.1.18 {ECO:0000256|ARBA:ARBA00012452};	Glutathione S-transferase	GO:0005737,cytoplasm; GO:0005829,cytosol; GO:0043295,glutathione binding; GO:0004364,glutathione transferase activity; GO:0006749,glutathione metabolic process; GO:0006979,response to oxidative stress; GO:0009407,toxin catabolic process; GO:0003674,molecular_function; GO:0005488,binding; GO:0033218,amide binding; GO:0042277,peptide binding; GO:0043167,ion binding; GO:0043168,anion binding; GO:007…	PF02798.23:Glutathione S-transferase, N-terminal domain	--	--	--
Rsa10003831	0.1988	0.4084	0.5167	0.9289	0.7916	1.1683	0.5667	0.3169	0.4987	--	--	PREDICTED: early nodulin-like protein 2 [Raphanus sativus]	ENL2_ARATH RecName: Full=Early nodulin-like protein 2; AltName: Full=Phytocyanin-like protein; Flags: Precursor;	A0A6J0KLW0_RAPSA SubName: Full=early nodulin-like protein 2 {ECO:0000313|RefSeq:XP_018448019.1};	--	GO:0031225,anchored component of membrane; GO:0046658,anchored component of plasma membrane; GO:0048046,apoplast; GO:0009507,chloroplast; GO:0005829,cytosol; GO:0000325,plant-type vacuole; GO:0005886,plasma membrane; GO:0099503,secretory vesicle; GO:0009055,electron transfer activity; GO:0003674,molecular_function; GO:0003824,catalytic activity; GO:0016491,oxidoreductase activity; GO:0005575,cell…	PF02298.20:Plastocyanin-like domain	--	--	--
Rsa10003848	8.1019	9.4129	8.8422	3.4279	3.6808	4.3114	14.5163	14.1196	17.6688	--	--	PREDICTED: uncharacterized protein LOC108824715 [Raphanus sativus]	--	A0A6J0L2F5_RAPSA SubName: Full=uncharacterized protein LOC108824715 {ECO:0000313|RefSeq:XP_018453614.1};	--	GO:0005777,peroxisome; GO:1903231,mRNA binding involved in posttranscriptional gene silencing; GO:0004540,ribonuclease activity; GO:0003674,molecular_function; GO:0003676,nucleic acid binding; GO:0003723,RNA binding; GO:0003729,mRNA binding; GO:0005488,binding; GO:0097159,organic cyclic compound binding; GO:0150100,RNA binding involved in posttranscriptional gene silencing; GO:1901363,heterocycli…	PF01936.21:NYN domain	--	--	--
Rsa10003849	0.6243	0.5919	0.4056	0.2778	0.2486	0.3786	1.1123	1.2024	1.1561	K05275 pyridoxine 4-dehydrogenase [EC:1.1.1.65] | (RefSeq) pyridoxal reductase, chloroplastic (A)	ko00750: Vitamin B6 metabolism; ko01100: Metabolic pathways	PREDICTED: pyridoxal reductase, chloroplastic [Raphanus sativus]	PLR1_ARATH RecName: Full=Pyridoxal reductase, chloroplastic; EC=1.1.1.65; Flags: Precursor;	A0A6J0KYZ6_RAPSA SubName: Full=pyridoxal reductase, chloroplastic {ECO:0000313|RefSeq:XP_018452373.1, ECO:0000313|RefSeq:XP_018452374.1};	Voltage-gated shaker-like K+ channel, subunit beta/KCNAB	GO:0009507,chloroplast; GO:0005737,cytoplasm; GO:0009536,plastid; GO:0004033,aldo-keto reductase (NADP) activity; GO:0070402,NADPH binding; GO:0050236,pyridoxine:NADP 4-dehydrogenase activity; GO:0009443,pyridoxal 5'-phosphate salvage; GO:0042821,pyridoxal biosynthetic process; GO:0042820,vitamin B6 catabolic process; GO:0003674,molecular_function; GO:0003824,catalytic activity; GO:0016491,oxidor…	PF00248.24:Aldo/keto reductase family	--	--	--
Rsa10003886	11.7543	12.7429	12.3955	6.5753	4.9686	5.9913	10.015	11.1215	10.3325	--	--	PREDICTED: patellin-1-like [Raphanus sativus]	PATL1_ARATH RecName: Full=Patellin-1;	A0A6J0K3W7_RAPSA SubName: Full=patellin-1-like {ECO:0000313|RefSeq:XP_018442652.1};	Phosphatidylinositol transfer protein SEC14 and related proteins	GO:0048046,apoplast; GO:0005794,Golgi apparatus; GO:0005739,mitochondrion; GO:0005886,plasma membrane; GO:0009506,plasmodesma; GO:0005773,vacuole; GO:0008289,lipid binding; GO:0002020,protease binding; GO:1901149,salicylic acid binding; GO:0007049,cell cycle; GO:0051301,cell division; GO:0009860,pollen tube growth; GO:0003674,molecular_function; GO:0005488,binding; GO:0005515,protein binding; GO:…	PF00650.23:CRAL/TRIO domain	--	--	--
Rsa10003911	6.3121	6.3767	7.5805	2.1068	2.5585	2.4921	5.8239	6.2885	5.9388	K09264 MADS-box transcription factor, plant | (RefSeq) LOW QUALITY PROTEIN: agamous-like MADS-box protein AGL1 (A)	--	PREDICTED: agamous-like MADS-box protein AGL12 [Raphanus sativus]	AGL12_ARATH RecName: Full=Agamous-like MADS-box protein AGL12 {ECO:0000305}; AltName: Full=Protein XAANTAL 1 {ECO:0000303|PubMed:18203871};	A0A6J0KA01_RAPSA SubName: Full=agamous-like MADS-box protein AGL12 {ECO:0000313|RefSeq:XP_018444256.1};	MADS box transcription factor	GO:0005634,nucleus; GO:0003700,DNA-binding transcription factor activity; GO:0000981,DNA-binding transcription factor activity, RNA polymerase II-specific; GO:0046983,protein dimerization activity; GO:0000978,RNA polymerase II cis-regulatory region sequence-specific DNA binding; GO:0009908,flower development; GO:0045944,positive regulation of transcription by RNA polymerase II; GO:0040008,regulat…	PF00319.21:SRF-type transcription factor (DNA-binding and dimerisation domain)	MADS-MIKC	TF	MADS->MADS-MIKC
Rsa10003949	15.4786	17.4794	15.4259	52.941	57.4505	56.9497	19.2427	19.7524	18.9813	--	--	PREDICTED: cell wall / vacuolar inhibitor of fructosidase 1-like [Raphanus sativus]	CVIF1_ARATH RecName: Full=Cell wall / vacuolar inhibitor of fructosidase 1; Short=AtC/VIF1; Flags: Precursor;	A0A6J0LWU9_RAPSA SubName: Full=cell wall / vacuolar inhibitor of fructosidase 1-like {ECO:0000313|RefSeq:XP_018463629.1, ECO:0000313|RefSeq:XP_018464690.1};	--	GO:0005773,vacuole; GO:0004857,enzyme inhibitor activity; GO:0043086,negative regulation of catalytic activity; GO:0003674,molecular_function; GO:0030234,enzyme regulator activity; GO:0098772,molecular function regulator; GO:0008150,biological_process; GO:0044092,negative regulation of molecular function; GO:0050790,regulation of catalytic activity; GO:0065007,biological regulation; GO:0065009,re…	PF04043.18:Plant invertase/pectin methylesterase inhibitor	--	--	--
Rsa10004008	0.6904	0.7091	0.4486	0.6625	0.2749	0.2657	0.615	1.1348	0.897	K00815 tyrosine aminotransferase [EC:2.6.1.5] | (RefSeq) probable aminotransferase TAT4 (A)	ko00130: Ubiquinone and other terpenoid-quinone biosynthesis; ko00270: Cysteine and methionine metabolism; ko00350: Tyrosine metabolism; ko00360: Phenylalanine metabolism; ko00400: Phenylalanine, tyrosine and tryptophan biosynthesis; ko00950: Isoquinoline alkaloid biosynthesis; ko00960: Tropane, piperidine and pyridine alkaloid biosynthesis; ko01100: Metabolic pathways; ko01110: Biosynthesis of s…	PREDICTED: cystine lyase CORI3-like [Raphanus sativus]	CORI3_ARATH RecName: Full=Cystine lyase CORI3 {ECO:0000303|PubMed:12525491}; EC=4.4.1.35 {ECO:0000269|PubMed:12525491}; AltName: Full=Protein CORONATINE INDUCED 3 {ECO:0000303|PubMed:11500565}; AltName: Full=Protein JASMONATE RESPONSIVE 2 {ECO:0000303|PubMed:9342878};	A0A6J0KX46_RAPSA SubName: Full=cystine lyase CORI3-like {ECO:0000313|RefSeq:XP_018451679.1};	Tyrosine aminotransferase	GO:0048046,apoplast; GO:0005829,cytosol; GO:0000325,plant-type vacuole; GO:0004121,cystathionine beta-lyase activity; GO:0044540,L-cystine L-cysteine-lyase (deaminating); GO:0030170,pyridoxal phosphate binding; GO:0008483,transaminase activity; GO:0009058,biosynthetic process; GO:0006520,cellular amino acid metabolic process; GO:0042538,hyperosmotic salinity response; GO:0009737,response to absci…	PF00155.24:Aminotransferase class I and II	--	--	--
Rsa10004017	0.1835	0.2514	0.2783	0.245	0.2193	0.2055	0.763	0.7558	0.921	K13416 brassinosteroid insensitive 1-associated receptor kinase 1 [EC:2.7.10.1 2.7.11.1] | (RefSeq) BRASSINOSTEROID INSENSITIVE 1-associated receptor kinase 1 (A)	ko04016: MAPK signaling pathway - plant; ko04075: Plant hormone signal transduction; ko04626: Plant-pathogen interaction	PREDICTED: cysteine-rich receptor-like protein kinase 18 isoform X2 [Raphanus sativus]	CRK18_ARATH RecName: Full=Cysteine-rich receptor-like protein kinase 18; Short=Cysteine-rich RLK18; EC=2.7.11.-; Flags: Precursor;	A0A6J0KM23_RAPSA SubName: Full=cysteine-rich receptor-like protein kinase 18 isoform X2 {ECO:0000313|RefSeq:XP_018448915.1, ECO:0000313|RefSeq:XP_018451934.1};	--	GO:0016021,integral component of membrane; GO:0005886,plasma membrane; GO:0005524,ATP binding; GO:0106310,protein serine kinase activity; GO:0004674,protein serine/threonine kinase activity; GO:0042742,defense response to bacterium; GO:0006468,protein phosphorylation; GO:0000166,nucleotide binding; GO:0003674,molecular_function; GO:0005488,binding; GO:0017076,purine nucleotide binding; GO:0030554…	PF07714.20:Protein tyrosine and serine/threonine kinase	--	--	--
Rsa10004034	11.4244	11.8875	11.7634	4.2532	5.1095	4.7715	9.8642	8.8252	10.3314	K16812 targeting protein for Xklp2 | (RefSeq) protein TPX2 isoform X1 (A)	--	PREDICTED: protein TPX2-like [Raphanus sativus]	TPX2_ARATH RecName: Full=Protein TPX2; Short=AtTPX2; AltName: Full=Targeting protein for XKLP2;	A0A6J0KPG8_RAPSA SubName: Full=protein TPX2-like {ECO:0000313|RefSeq:XP_018448929.1};	--	GO:0009941,chloroplast envelope; GO:0005874,microtubule; GO:0072686,mitotic spindle; GO:0005880,nuclear microtubule; GO:0005654,nucleoplasm; GO:0005634,nucleus; GO:0009524,phragmoplast; GO:0005819,spindle; GO:0008017,microtubule binding; GO:0030295,protein kinase activator activity; GO:0051301,cell division; GO:0000278,mitotic cell cycle; GO:0090307,mitotic spindle assembly; GO:0060236,regulation…	PF12214.11:Cell cycle regulated microtubule associated protein	--	--	--
Rsa10004054	1.6633	1.285	1.8013	0.514	0.736	0.9483	1.6244	1.743	1.4131	--	--	hypothetical protein N665_0225s0023 [Sinapis alba]	--	--	--	--	--	--	--	--
Rsa10004069	1.6197	1.311	0.9241	2.4129	1.6518	2.554	0.9713	0.7556	0.892	K03217 YidC/Oxa1 family membrane protein insertase | (RefSeq) mitochondrial inner membrane protein OXA1-like (A)	ko03060: Protein export	PREDICTED: mitochondrial inner membrane protein OXA1-like [Raphanus sativus]	OXA1_ARATH RecName: Full=Mitochondrial inner membrane protein OXA1; AltName: Full=Oxidase assembly 1 protein; Short=AtOXA1; Flags: Precursor;	A0A6J0P567_RAPSA SubName: Full=mitochondrial inner membrane protein OXA1-like {ECO:0000313|RefSeq:XP_018491726.1};	Inner membrane protein translocase involved in respiratory chain assembly	GO:0031305,integral component of mitochondrial inner membrane; GO:0005743,mitochondrial inner membrane; GO:0005739,mitochondrion; GO:0032977,membrane insertase activity; GO:0051205,protein insertion into membrane; GO:0032979,protein insertion into mitochondrial inner membrane from matrix; GO:0003674,molecular_function; GO:0140104,molecular carrier activity; GO:0008104,protein localization; GO:000…	PF02096.23:60Kd inner membrane protein	--	--	--
Rsa10004088	0.5065	0.3361	0.3456	3.0428	1.8152	2.0411	0.1083	0.1211	0.1634	K12135 zinc finger protein CONSTANS | (RefSeq) zinc finger protein CONSTANS (A)	ko04712: Circadian rhythm - plant	PREDICTED: two-component response regulator-like APRR1 [Raphanus sativus]	COL1_ARATH RecName: Full=Zinc finger protein CONSTANS-LIKE 1;	A0A6J0M9M9_RAPSA SubName: Full=two-component response regulator-like APRR1 {ECO:0000313|RefSeq:XP_018469200.1};	--	GO:0005634,nucleus; GO:0003677,DNA binding; GO:0003700,DNA-binding transcription factor activity; GO:0042802,identical protein binding; GO:0008270,zinc ion binding; GO:0009909,regulation of flower development; GO:0003674,molecular_function; GO:0003676,nucleic acid binding; GO:0005488,binding; GO:0097159,organic cyclic compound binding; GO:1901363,heterocyclic compound binding; GO:0140110,transcri…	PF06203.17:CCT motif	Others	TR	Others
Rsa10004123	0.8849	0.9963	1.1859	4.1534	4.7573	5.2008	1.6554	2.1158	1.0704	K09872 aquaporin PIP | (RefSeq) probable aquaporin PIP2-4 (A)	--	PREDICTED: probable aquaporin PIP2-4 [Raphanus sativus]	PIP24_ARATH RecName: Full=Probable aquaporin PIP2-4; AltName: Full=Plasma membrane intrinsic protein 2.4; Short=AtPIP2;4; Contains: RecName: Full=Probable aquaporin PIP2-4, N-terminally processed;	A0A6J0MJC2_RAPSA SubName: Full=probable aquaporin PIP2-4 {ECO:0000313|RefSeq:XP_018471586.1};	Aquaporin (major intrinsic protein family)	GO:0016021,integral component of membrane; GO:0005886,plasma membrane; GO:0009506,plasmodesma; GO:0015250,water channel activity; GO:0080170,hydrogen peroxide transmembrane transport; GO:0048767,root hair elongation; GO:0003674,molecular_function; GO:0005215,transporter activity; GO:0005372,water transmembrane transporter activity; GO:0015267,channel activity; GO:0015318,inorganic molecular entit…	PF00230.23:Major intrinsic protein	--	--	--
Rsa10004125	6.9132	7.4127	7.6555	10.3654	10.378	9.2689	1.8573	2.9857	2.3741	--	--	PREDICTED: multiple organellar RNA editing factor 1, mitochondrial-like [Raphanus sativus]	MORF1_ARATH RecName: Full=Multiple organellar RNA editing factor 1, mitochondrial {ECO:0000305}; AltName: Full=RNA editing-interacting protein 8 {ECO:0000303|PubMed:23818871}; Flags: Precursor;	A0A6J0KIC0_RAPSA SubName: Full=multiple organellar RNA editing factor 1, mitochondrial-like {ECO:0000313|RefSeq:XP_018446794.1};	--	GO:0009507,chloroplast; GO:0005739,mitochondrion; GO:0046983,protein dimerization activity; GO:1900865,chloroplast RNA modification; GO:0016554,cytidine to uridine editing; GO:0080156,mitochondrial mRNA modification; GO:1900864,mitochondrial RNA modification; GO:0006397,mRNA processing; GO:0003674,molecular_function; GO:0005488,binding; GO:0005515,protein binding; GO:0006139,nucleobase-containing…	--	--	--	--
Rsa10004137	5.1325	3.3767	5.2068	2.8319	2.3776	2.0228	5.2628	4.6333	5.4062	K11868 indoleacetaldoxime dehydratase [EC:4.8.1.3] | (RefSeq) indoleacetaldoxime dehydratase (A)	ko00380: Tryptophan metabolism; ko01100: Metabolic pathways	PREDICTED: putative cytochrome P450 71A28 [Raphanus sativus]	C71AI_ARATH RecName: Full=Cytochrome P450 71A18; EC=1.14.-.-;	A0A6J0KRY0_RAPSA SubName: Full=putative cytochrome P450 71A28 {ECO:0000313|RefSeq:XP_018450692.1};	Cytochrome P450 CYP2 subfamily	GO:0016021,integral component of membrane; GO:0020037,heme binding; GO:0005506,iron ion binding; GO:0004497,monooxygenase activity; GO:0016705,oxidoreductase activity, acting on paired donors, with incorporation or reduction of molecular oxygen; GO:0003674,molecular_function; GO:0005488,binding; GO:0046906,tetrapyrrole binding; GO:0097159,organic cyclic compound binding; GO:1901363,heterocyclic c…	PF00067.25:Cytochrome P450	--	--	--
Rsa10004154	80.554	81.5688	84.2636	31.0734	29.3486	29.0838	92.227	90.9617	88.8011	--	--	PREDICTED: subtilisin-like protease SBT2.2 [Raphanus sativus]	SBT22_ARATH RecName: Full=Subtilisin-like protease SBT2.2 {ECO:0000303|PubMed:16193095}; EC=3.4.21.- {ECO:0000255|PROSITE-ProRule:PRU10082}; AltName: Full=Subtilase subfamily 2 member 2 {ECO:0000303|PubMed:16193095}; Short=AtSBT2.2 {ECO:0000303|PubMed:16193095}; Flags: Precursor;	A0A6J0MH31_RAPSA SubName: Full=subtilisin-like protease SBT2.2 {ECO:0000313|RefSeq:XP_018471795.1};	--	GO:0005576,extracellular region; GO:0004252,serine-type endopeptidase activity; GO:0006508,proteolysis; GO:0003674,molecular_function; GO:0003824,catalytic activity; GO:0004175,endopeptidase activity; GO:0008233,peptidase activity; GO:0008236,serine-type peptidase activity; GO:0016787,hydrolase activity; GO:0017171,serine hydrolase activity; GO:0140096,catalytic activity, acting on a protein; GO:…	PF00082.25:Subtilase family	--	--	--
Rsa10004156	1.247	1.8031	1.3826	0.4995	0.6145	0.4057	0.7832	1.4536	0.9386	K16224 senescence-induced receptor-like serine/threonine-protein kinase | (RefSeq) senescence-induced receptor-like serine/threonine-protein kinase (A)	ko04016: MAPK signaling pathway - plant; ko04626: Plant-pathogen interaction	hypothetical protein N665_0317s0013 [Sinapis alba]	Y4245_ARATH RecName: Full=Probable LRR receptor-like serine/threonine-protein kinase At4g20450; EC=2.7.11.1; Flags: Precursor;	A0A397YEN1_BRACM RecName: Full=Protein kinase domain-containing protein {ECO:0000259|PROSITE:PS50011};	--	GO:0016021,integral component of membrane; GO:0005524,ATP binding; GO:0106310,protein serine kinase activity; GO:0004674,protein serine/threonine kinase activity; GO:0006468,protein phosphorylation; GO:0000166,nucleotide binding; GO:0003674,molecular_function; GO:0005488,binding; GO:0017076,purine nucleotide binding; GO:0030554,adenyl nucleotide binding; GO:0032553,ribonucleotide binding; GO:0032…	PF12819.10:Malectin-like domain	--	--	--
Rsa10004169	1.9299	1.4789	2.0614	2.4619	3.0952	2.4195	1.3283	1.043	1.2508	K22395 cinnamyl-alcohol dehydrogenase [EC:1.1.1.195] | (RefSeq) flavin-dependent oxidoreductase FOX2-like (A)	ko00940: Phenylpropanoid biosynthesis; ko01100: Metabolic pathways; ko01110: Biosynthesis of secondary metabolites	PREDICTED: inactive tetrahydrocannabinolic acid synthase [Raphanus sativus]	BBE22_ARATH RecName: Full=Berberine bridge enzyme-like 22 {ECO:0000303|PubMed:26037923}; Short=AtBBE-like 22 {ECO:0000303|PubMed:26037923}; EC=1.1.1.- {ECO:0000250|UniProtKB:O64743}; Flags: Precursor;	A0A6J0MHY3_RAPSA SubName: Full=inactive tetrahydrocannabinolic acid synthase {ECO:0000313|RefSeq:XP_018472077.1};	--	GO:0005576,extracellular region; GO:0009505,plant-type cell wall; GO:0071949,FAD binding; GO:0016491,oxidoreductase activity; GO:0071456,cellular response to hypoxia; GO:0010729,positive regulation of hydrogen peroxide biosynthetic process; GO:0009753,response to jasmonic acid; GO:0000166,nucleotide binding; GO:0003674,molecular_function; GO:0005488,binding; GO:0036094,small molecule binding; GO:…	PF01565.26:FAD binding domain	--	--	--
Rsa10004198	6.0154	6.1291	6.1257	13.3054	15.3384	13.7197	9.2139	7.9428	9.7505	--	--	PREDICTED: uncharacterized protein LOC108857840 [Raphanus sativus]	--	A0A6J0NSE0_RAPSA SubName: Full=uncharacterized protein LOC108857840 {ECO:0000313|RefSeq:XP_018487365.1};	--	--	--	--	--	--
Rsa10004259	25.1434	24.8595	25.2153	51.7796	53.3749	51.2764	22.404	24.1169	23.4728	K00261 glutamate dehydrogenase (NAD(P)+) [EC:1.4.1.3] | (RefSeq) glutamate dehydrogenase 2-like (A)	ko00220: Arginine biosynthesis; ko00250: Alanine, aspartate and glutamate metabolism; ko00910: Nitrogen metabolism; ko01100: Metabolic pathways; ko01200: Carbon metabolism	PREDICTED: glutamate dehydrogenase 2-like [Raphanus sativus]	DHE2_ARATH RecName: Full=Glutamate dehydrogenase 2; Short=GDH 2; EC=1.4.1.3;	A0A6J0MLU9_RAPSA RecName: Full=Glutamate dehydrogenase {ECO:0000256|PIRNR:PIRNR000185};	Glutamate/leucine/phenylalanine/valine dehydrogenases	GO:0005739,mitochondrion; GO:0000325,plant-type vacuole; GO:0005886,plasma membrane; GO:0005524,ATP binding; GO:0050897,cobalt ion binding; GO:0005507,copper ion binding; GO:0004352,glutamate dehydrogenase (NAD+) activity; GO:0004354,glutamate dehydrogenase (NADP+) activity; GO:0004353,glutamate dehydrogenase [NAD(P)+] activity; GO:0008270,zinc ion binding; GO:0006538,glutamate catabolic process;…	PF00208.24:Glutamate/Leucine/Phenylalanine/Valine dehydrogenase	--	--	--
Rsa10004270	0.2095	0.1324	0.2042	4.4052	4.8804	4.8664	0.8211	0.4174	0.3379	K13424 WRKY transcription factor 33 | (RefSeq) probable WRKY transcription factor 26 (A)	ko04016: MAPK signaling pathway - plant; ko04626: Plant-pathogen interaction	PREDICTED: probable WRKY transcription factor 26 [Raphanus sativus]	WRK26_ARATH RecName: Full=Probable WRKY transcription factor 26; AltName: Full=SPF1-like protein; AltName: Full=WRKY DNA-binding protein 26;	A0A6J0MIE5_RAPSA SubName: Full=probable WRKY transcription factor 26 {ECO:0000313|RefSeq:XP_018471688.1};	--	GO:0005634,nucleus; GO:0003700,DNA-binding transcription factor activity; GO:0046872,metal ion binding; GO:0043565,sequence-specific DNA binding; GO:0070370,cellular heat acclimation; GO:0034605,cellular response to heat; GO:0003674,molecular_function; GO:0140110,transcription regulator activity; GO:0005488,binding; GO:0043167,ion binding; GO:0043169,cation binding; GO:0003676,nucleic acid bindin…	PF03106.18:WRKY DNA -binding domain	WRKY	TF	WRKY
Rsa10004290	3.0725	5.2802	3.9306	3.9419	2.8678	3.3053	1.5396	2.0662	1.4454	K05681 ATP-binding cassette, subfamily G (WHITE), member 2 | (RefSeq) ABC transporter G family member 22-like (A)	ko02010: ABC transporters	PREDICTED: ABC transporter G family member 22-like [Raphanus sativus]	AB22G_ARATH RecName: Full=ABC transporter G family member 22; Short=ABC transporter ABCG.22; Short=AtABCG22; AltName: Full=White-brown complex homolog protein 23; Short=AtWBC23;	A0A6J0MCM9_RAPSA SubName: Full=ABC transporter G family member 22-like {ECO:0000313|RefSeq:XP_018469824.1};	Transporter, ABC superfamily (Breast cancer resistance protein)	GO:0016021,integral component of membrane; GO:0016020,membrane; GO:0005524,ATP binding; GO:0042626,ATPase-coupled transmembrane transporter activity; GO:0009414,response to water deprivation; GO:0055085,transmembrane transport; GO:0010148,transpiration; GO:0000166,nucleotide binding; GO:0003674,molecular_function; GO:0005488,binding; GO:0017076,purine nucleotide binding; GO:0030554,adenyl nucleot…	--	--	--	--
Rsa10004291	2.0762	2.3455	2.2174	3.0299	2.5859	2.3737	1.1097	1.0562	0.9025	K05681 ATP-binding cassette, subfamily G (WHITE), member 2 | (RefSeq) ABC transporter G family member 22-like (A)	ko02010: ABC transporters	PREDICTED: ABC transporter G family member 22-like [Raphanus sativus]	AB22G_ARATH RecName: Full=ABC transporter G family member 22; Short=ABC transporter ABCG.22; Short=AtABCG22; AltName: Full=White-brown complex homolog protein 23; Short=AtWBC23;	A0A6J0MCM9_RAPSA SubName: Full=ABC transporter G family member 22-like {ECO:0000313|RefSeq:XP_018469824.1};	Transporter, ABC superfamily (Breast cancer resistance protein)	GO:0016021,integral component of membrane; GO:0016020,membrane; GO:0005524,ATP binding; GO:0042626,ATPase-coupled transmembrane transporter activity; GO:0009414,response to water deprivation; GO:0055085,transmembrane transport; GO:0010148,transpiration; GO:0000166,nucleotide binding; GO:0003674,molecular_function; GO:0005488,binding; GO:0017076,purine nucleotide binding; GO:0030554,adenyl nucleot…	PF01061.27:ABC-2 type transporter	--	--	--
Rsa10004317	5.5933	6.6173	7.285	1.4869	1.1827	1.6624	6.773	6.9235	6.5997	--	--	--	--	--	--	--	--	--	--	--
Rsa10004333	0.5275	0.1843	0.2165	0.695	0.7961	0.9324	0.3562	0.5311	0.3284	--	--	PREDICTED: LOW QUALITY PROTEIN: protein WVD2-like 7 [Raphanus sativus]	WDL7_ARATH RecName: Full=Protein WVD2-like 7 {ECO:0000305};	A0A6J0L952_RAPSA SubName: Full=LOW QUALITY PROTEIN: protein WVD2-like 7 {ECO:0000313|RefSeq:XP_018456046.1};	--	GO:0055028,cortical microtubule; GO:0009737,response to abscisic acid; GO:0008150,biological_process; GO:0009719,response to endogenous stimulus; GO:0009725,response to hormone; GO:0010033,response to organic substance; GO:0033993,response to lipid; GO:0042221,response to chemical; GO:0050896,response to stimulus; GO:0097305,response to alcohol; GO:1901700,response to oxygen-containing compound; …	PF06886.14:Targeting protein for Xklp2 (TPX2) domain	--	--	--
Rsa10004338	59.6496	64.7943	67.3307	8.6463	8.8604	7.428	43.2659	46.6757	46.4242	K14496 abscisic acid receptor PYR/PYL family | (RefSeq) abscisic acid receptor PYL4-like (A)	ko04016: MAPK signaling pathway - plant; ko04075: Plant hormone signal transduction	PREDICTED: MLP-like protein 31 [Raphanus sativus]	MLP31_ARATH RecName: Full=MLP-like protein 31;	A0A6J0LTS5_RAPSA SubName: Full=MLP-like protein 31 {ECO:0000313|RefSeq:XP_018463640.1};	--	GO:0006952,defense response; GO:0006950,response to stress; GO:0008150,biological_process; GO:0050896,response to stimulus	PF00407.22:Pathogenesis-related protein Bet v 1 family	--	--	--
Rsa10004350	6.2141	6.6284	6.713	2.6964	3.1552	2.7827	8.3037	7.3052	6.5705	K13464 jasmonate ZIM domain-containing protein | (RefSeq) protein TIFY 7-like (A)	ko04075: Plant hormone signal transduction	PREDICTED: protein TIFY 7-like [Raphanus sativus]	TIF7_ARATH RecName: Full=Protein TIFY 7; AltName: Full=Jasmonate ZIM domain-containing protein 9;	A0A6J0LVA7_RAPSA SubName: Full=protein TIFY 7-like {ECO:0000313|RefSeq:XP_018463301.1};	--	GO:0005634,nucleus; GO:0006952,defense response; GO:0031347,regulation of defense response; GO:2000022,regulation of jasmonic acid mediated signaling pathway; GO:0009753,response to jasmonic acid; GO:0009611,response to wounding; GO:0006950,response to stress; GO:0008150,biological_process; GO:0050896,response to stimulus; GO:0048583,regulation of response to stimulus; GO:0050789,regulation of bi…	PF06200.17:tify domain	Tify	TF	Tify
Rsa10004368	1.3067	1.6711	1.3032	4.2295	5.1552	4.2864	0.9421	0.9082	1.0456	K08900 mitochondrial chaperone BCS1 | (RefSeq) AAA-ATPase At3g50940 (A)	--	PREDICTED: AAA-ATPase At1g43910 [Raphanus sativus]	AATP1_ARATH RecName: Full=AAA-ATPase At1g43910; EC=3.6.1.- {ECO:0000250|UniProtKB:Q9FLD5};	A0A6J0NXY1_RAPSA SubName: Full=AAA-ATPase At1g43910 {ECO:0000313|RefSeq:XP_018489215.1};	AAA+-type ATPase	GO:0005783,endoplasmic reticulum; GO:0005794,Golgi apparatus; GO:0016021,integral component of membrane; GO:0009506,plasmodesma; GO:0005524,ATP binding; GO:0016887,ATPase activity; GO:0051365,cellular response to potassium ion starvation; GO:0000166,nucleotide binding; GO:0003674,molecular_function; GO:0005488,binding; GO:0017076,purine nucleotide binding; GO:0030554,adenyl nucleotide binding; GO…	PF00004.32:ATPase family associated with various cellular activities (AAA)	--	--	--
Rsa10004384	40.993	39.3641	38.8618	18.6886	17.8291	18.6225	36.665	40.4671	39.2927	K15731 carboxy-terminal domain RNA polymerase II polypeptide A small phosphatase [EC:3.1.3.16] | (RefSeq) CTD nuclear envelope phosphatase 1-like (A)	--	hypothetical protein N665_0012s0239 [Sinapis alba]	TIM50_PHYIN RecName: Full=Mitochondrial import inner membrane translocase subunit TIM50; AltName: Full=NIF domain protein 3; Flags: Precursor;	A0A654G8H0_ARATH SubName: Full=(thale cress) hypothetical protein {ECO:0000313|EMBL:CAD5334055.1};	TFIIF-interacting CTD phosphatase, including NLI-interacting factor (involved in RNA polymerase II regulation)	GO:0016021,integral component of membrane; GO:0005744,TIM23 mitochondrial import inner membrane translocase complex; GO:0015031,protein transport; GO:0006810,transport; GO:0006811,ion transport; GO:0006820,anion transport; GO:0008104,protein localization; GO:0008150,biological_process; GO:0015833,peptide transport; GO:0033036,macromolecule localization; GO:0042886,amide transport; GO:0045184,esta…	PF03031.21:NLI interacting factor-like phosphatase	--	--	--
Rsa10004387	0.138	0.1308	0.1643	0.6754	0.3479	0.7207	0.8029	0.8613	0.8571	--	--	hypothetical protein DY000_02012942 [Brassica cretica]	--	A0A0D3CXZ4_BRAOL SubName: Full=Uncharacterized protein {ECO:0000313|EnsemblPlants:Bo6g098500.1};	--	--	PF03078.18:ATHILA ORF-1 family	--	--	--
Rsa10004388	0.3281	0.0444	0.1827	1.2671	1.2319	1.0625	1.5532	1.1207	1.3607	K00413 ubiquinol-cytochrome c reductase cytochrome c1 subunit | (RefSeq) cytochrome c1 1, heme protein, mitochondrial (A)	ko00190: Oxidative phosphorylation; ko01100: Metabolic pathways	PREDICTED: uncharacterized protein LOC108834719 isoform X3 [Raphanus sativus]	SYT5_ARATH RecName: Full=Synaptotagmin-5; AltName: Full=NTMC2T2.1; AltName: Full=Synaptotagmin E;	A0A6J0LVY6_RAPSA SubName: Full=uncharacterized protein LOC108834719 isoform X3 {ECO:0000313|RefSeq:XP_018463546.1};	Ca2+-dependent lipid-binding protein CLB1/vesicle protein vp115/Granuphilin A, contains C2 domain	GO:0012505,endomembrane system; GO:0005783,endoplasmic reticulum; GO:0016021,integral component of membrane; GO:0033011,perinuclear theca; GO:0009506,plasmodesma; GO:0008289,lipid binding; GO:0046872,metal ion binding; GO:0006869,lipid transport; GO:0003674,molecular_function; GO:0005488,binding; GO:0043167,ion binding; GO:0043169,cation binding; GO:0006810,transport; GO:0006811,ion transport; GO…	PF02167.18:Cytochrome C1 family	--	--	--
Rsa10004401	6.5169	5.845	4.9786	10.2586	10.1354	10.9928	4.8014	3.334	4.2613	K09843 (+)-abscisic acid 8'-hydroxylase [EC:1.14.14.137] | (RefSeq) abscisic acid 8'-hydroxylase 3-like (A)	ko00906: Carotenoid biosynthesis; ko01110: Biosynthesis of secondary metabolites	PREDICTED: abscisic acid 8'-hydroxylase 3-like [Raphanus sativus]	ABAH3_ARATH RecName: Full=Abscisic acid 8'-hydroxylase 3; Short=ABA 8'-hydroxylase 3; EC=1.14.14.137 {ECO:0000250|UniProtKB:Q949P1}; AltName: Full=Cytochrome P450 707A3;	A0A6J0K289_RAPSA SubName: Full=abscisic acid 8'-hydroxylase 3-like {ECO:0000313|RefSeq:XP_018442067.1};	Cytochrome P450 CYP4/CYP19/CYP26 subfamilies	GO:0016021,integral component of membrane; GO:0010295,(+)-abscisic acid 8'-hydroxylase activity; GO:0020037,heme binding; GO:0005506,iron ion binding; GO:0004497,monooxygenase activity; GO:0016491,oxidoreductase activity; GO:0016709,oxidoreductase activity, acting on paired donors, with incorporation or reduction of molecular oxygen, NAD(P)H as one donor, and incorporation of one atom of oxygen; …	PF00067.25:Cytochrome P450	--	--	--
Rsa10004409	0	0	0	0.2878	0.2816	0.2124	0.547	0.4261	0.4142	K16226 disease resistance protein RPS4 | (RefSeq) disease resistance protein RPS4-like (A)	ko04626: Plant-pathogen interaction	PREDICTED: uncharacterized protein LOC108808059 [Raphanus sativus]	RRS1B_ARATH RecName: Full=Disease resistance protein RRS1B {ECO:0000303|PubMed:25744164}; AltName: Full=Probable WRKY transcription factor 16; AltName: Full=WRKY DNA-binding protein 16;	A0A6J0JJF6_RAPSA SubName: Full=uncharacterized protein LOC108808059 {ECO:0000313|RefSeq:XP_018435762.1};	--	GO:0005634,nucleus; GO:0000325,plant-type vacuole; GO:0043531,ADP binding; GO:0005524,ATP binding; GO:0003700,DNA-binding transcription factor activity; GO:0000976,transcription regulatory region sequence-specific DNA binding; GO:0042742,defense response to bacterium; GO:0002758,innate immune response-activating signal transduction; GO:0000166,nucleotide binding; GO:0003674,molecular_function; GO…	PF00931.25:NB-ARC domain	--	--	--
Rsa10004410	0	0	0	1.064	1.4105	1.1234	3.5339	3.0817	3.9566	K00384 thioredoxin reductase (NADPH) [EC:1.8.1.9] | (RefSeq) thioredoxin reductase 2 isoform X1 (A)	ko00450: Selenocompound metabolism	glutathione S-transferase T3-like [Brassica napus]	GSTT3_ARATH RecName: Full=Glutathione S-transferase T3; Short=AtGSTT3; EC=2.5.1.18; AltName: Full=GST class-theta member 3; AltName: Full=Glutathione S-transferase 10C;	A0A0D3CRE1_BRAOL RecName: Full=Myb-like domain-containing protein {ECO:0000259|PROSITE:PS50090};	--	GO:0005737,cytoplasm; GO:0005634,nucleus; GO:0009536,plastid; GO:0004364,glutathione transferase activity; GO:0006749,glutathione metabolic process; GO:0009407,toxin catabolic process; GO:0003674,molecular_function; GO:0003824,catalytic activity; GO:0016740,transferase activity; GO:0016765,transferase activity, transferring alkyl or aryl (other than methyl) groups; GO:0006518,peptide metabolic pr…	--	--	--	--
Rsa10004434	0.5171	0.6538	0.357	0.5178	0.6436	0.5789	0.2303	0.2318	0.2085	K05681 ATP-binding cassette, subfamily G (WHITE), member 2 | (RefSeq) ABC transporter G family member 14 (A)	ko02010: ABC transporters	PREDICTED: ABC transporter G family member 10 [Raphanus sativus]	AB10G_ARATH RecName: Full=ABC transporter G family member 10; Short=ABC transporter ABCG.10; Short=AtABCG10; AltName: Full=Probable white-brown complex homolog protein 10; Short=AtWBC10;	A0A6J0KNK9_RAPSA SubName: Full=ABC transporter G family member 10 {ECO:0000313|RefSeq:XP_018449480.1};	Transporter, ABC superfamily (Breast cancer resistance protein)	GO:0016021,integral component of membrane; GO:0016020,membrane; GO:0005524,ATP binding; GO:0042626,ATPase-coupled transmembrane transporter activity; GO:0055085,transmembrane transport; GO:0000166,nucleotide binding; GO:0003674,molecular_function; GO:0005488,binding; GO:0017076,purine nucleotide binding; GO:0030554,adenyl nucleotide binding; GO:0032553,ribonucleotide binding; GO:0032555,purine ri…	PF01061.27:ABC-2 type transporter	--	--	--
Rsa10004439	1.0274	1.2582	0.8762	0.6858	0.6648	0.5751	1.6931	1.6376	2.1633	--	--	PREDICTED: putative F-box/kelch-repeat protein At3g17540 [Raphanus sativus]	FBK60_ARATH RecName: Full=Putative F-box/kelch-repeat protein At3g17540;	A0A6J0M220_RAPSA SubName: Full=putative F-box/kelch-repeat protein At3g17540 {ECO:0000313|RefSeq:XP_018466377.1};	--	--	PF07734.16:F-box associated	--	--	--
Rsa10004440	0.346	0.3332	0.3319	0.1485	0.0984	0.2029	0.4168	0.3611	0.3602	K06943 nucleolar GTP-binding protein | (RefSeq) uncharacterized protein LOC108835530 (A)	ko03008: Ribosome biogenesis in eukaryotes	uncharacterized protein LOC125583198 [Brassica napus]	FBK60_ARATH RecName: Full=Putative F-box/kelch-repeat protein At3g17540;	A0A6J0KM30_RAPSA SubName: Full=uncharacterized protein LOC108820129 {ECO:0000313|RefSeq:XP_018448611.1};	FOG: Reverse transcriptase	--	PF14111.9:Domain of unknown function (DUF4283)	--	--	--
Rsa10004449	43.686	45.9325	47.1508	14.846	13.3053	14.504	16.1813	17.9724	16.3131	--	--	hypothetical protein HID58_047065, partial [Brassica napus]	--	A0A078IZR3_BRANA SubName: Full=(rape) hypothetical protein {ECO:0000313|EMBL:CAF1906728.1}; SubName: Full=BnaCnng29810D protein {ECO:0000313|EMBL:CDY56063.1};	--	--	--	--	--	--
Rsa10004496	3.6452	3.4706	3.2421	1.5208	1.379	1.4665	2.062	2.1245	1.9108	K16221 transcription factor TCP21 (protein CCA1 HIKING EXPEDITION) | (RefSeq) transcription factor TCP7-like (A)	ko04712: Circadian rhythm - plant	PREDICTED: transcription factor TCP15 [Raphanus sativus]	TCP15_ARATH RecName: Full=Transcription factor TCP15 {ECO:0000305}; Short=AtTCP15 {ECO:0000303|PubMed:25655823};	A0A6J0KS35_RAPSA SubName: Full=transcription factor TCP15 {ECO:0000313|RefSeq:XP_018449869.1};	--	GO:0005634,nucleus; GO:0003700,DNA-binding transcription factor activity; GO:0043565,sequence-specific DNA binding; GO:0000976,transcription regulatory region sequence-specific DNA binding; GO:0010252,auxin homeostasis; GO:0051301,cell division; GO:0007623,circadian rhythm; GO:0042023,DNA endoreduplication; GO:0048467,gynoecium development; GO:0010229,inflorescence development; GO:0031540,regulat…	PF03634.16:TCP family transcription factor	TCP	TF	TCP
Rsa10004504	0.265	0.1759	0.2842	0.1327	0.2217	0.2893	0.7933	0.7922	0.3705	K16297 serine carboxypeptidase-like clade II [EC:3.4.16.-] | (RefSeq) serine carboxypeptidase-like 25 (A)	--	PREDICTED: serine carboxypeptidase-like 25 [Raphanus sativus]	SCP25_ARATH RecName: Full=Serine carboxypeptidase-like 25; EC=3.4.16.-; Flags: Precursor;	A0A6J0NNZ6_RAPSA RecName: Full=Carboxypeptidase {ECO:0000256|RuleBase:RU361156}; EC=3.4.16.- {ECO:0000256|RuleBase:RU361156};	Serine carboxypeptidases (lysosomal cathepsin A)	GO:0005576,extracellular region; GO:0004185,serine-type carboxypeptidase activity; GO:0006508,proteolysis; GO:0003674,molecular_function; GO:0003824,catalytic activity; GO:0004180,carboxypeptidase activity; GO:0008233,peptidase activity; GO:0008236,serine-type peptidase activity; GO:0008238,exopeptidase activity; GO:0016787,hydrolase activity; GO:0017171,serine hydrolase activity; GO:0070008,seri…	PF00450.25:Serine carboxypeptidase	--	--	--
Rsa10004509	12.6582	11.6548	11.0123	5.29	5.6241	5.6654	6.7659	7.9417	9.6177	--	--	PREDICTED: lamin-like protein [Raphanus sativus]	LAML_ARATH RecName: Full=Lamin-like protein; Flags: Precursor;	A0A6J0NXL3_RAPSA SubName: Full=lamin-like protein {ECO:0000313|RefSeq:XP_018489001.1, ECO:0000313|RefSeq:XP_018489002.1};	--	GO:0031225,anchored component of membrane; GO:0046658,anchored component of plasma membrane; GO:0000325,plant-type vacuole; GO:0005886,plasma membrane; GO:0009536,plastid; GO:0009055,electron transfer activity; GO:0003674,molecular_function; GO:0003824,catalytic activity; GO:0016491,oxidoreductase activity; GO:0005575,cellular_component; GO:0016020,membrane; GO:0031224,intrinsic component of memb…	PF02298.20:Plastocyanin-like domain	--	--	--
Rsa10004521	0	1.2895	0.2209	7.7168	6.499	5.519	1.9384	1.6259	2.1935	K09338 homeobox-leucine zipper protein | (RefSeq) homeobox-leucine zipper protein ATHB-20-like isoform X1 (A)	--	hypothetical protein N665_0417s0018 [Sinapis alba]	ATB20_ARATH RecName: Full=Homeobox-leucine zipper protein ATHB-20; AltName: Full=HD-ZIP protein ATHB-20; AltName: Full=Homeodomain transcription factor ATHB-20;	M4FDG4_BRARP RecName: Full=Homeobox domain-containing protein {ECO:0000259|PROSITE:PS50071};	Transcription factor HEX, contains HOX and HALZ domains	GO:0005634,nucleus; GO:0003700,DNA-binding transcription factor activity; GO:0000981,DNA-binding transcription factor activity, RNA polymerase II-specific; GO:0043565,sequence-specific DNA binding; GO:0045893,positive regulation of transcription, DNA-templated; GO:0009733,response to auxin; GO:0003674,molecular_function; GO:0140110,transcription regulator activity; GO:0003676,nucleic acid binding…	--	--	--	--
Rsa10004522	0.4744	0.3213	0.3964	5.2257	3.3199	4.2111	1.3766	1.2154	1.2389	K09338 homeobox-leucine zipper protein | (RefSeq) homeobox-leucine zipper protein ATHB-20-like isoform X1 (A)	--	hypothetical protein Bca52824_067950 [Brassica carinata]	ATB20_ARATH RecName: Full=Homeobox-leucine zipper protein ATHB-20; AltName: Full=HD-ZIP protein ATHB-20; AltName: Full=Homeodomain transcription factor ATHB-20;	A0A078JSB8_BRANA SubName: Full=BnaAnng29920D protein {ECO:0000313|EMBL:CDY69290.1}; Flags: Fragment;	Transcription factor HEX, contains HOX and HALZ domains	GO:0005634,nucleus; GO:0003700,DNA-binding transcription factor activity; GO:0000981,DNA-binding transcription factor activity, RNA polymerase II-specific; GO:0043565,sequence-specific DNA binding; GO:0045893,positive regulation of transcription, DNA-templated; GO:0009733,response to auxin; GO:0003674,molecular_function; GO:0140110,transcription regulator activity; GO:0003676,nucleic acid binding…	PF02183.21:Homeobox associated leucine zipper	HB-HD-ZIP	TF	HB->HB-HD-ZIP
Rsa10004542	8.013	9.1618	8.1165	0.0787	0.4693	0.1319	0.4199	0.1878	0.3379	--	--	PREDICTED: universal stress protein A-like protein [Raphanus sativus]	USPAL_ARATH RecName: Full=Universal stress protein A-like protein;	A0A6J0NR26_RAPSA SubName: Full=universal stress protein A-like protein {ECO:0000313|RefSeq:XP_018486920.1};	--	GO:0005829,cytosol; GO:0005886,plasma membrane; GO:0016208,AMP binding; GO:0000166,nucleotide binding; GO:0003674,molecular_function; GO:0005488,binding; GO:0017076,purine nucleotide binding; GO:0030554,adenyl nucleotide binding; GO:0032553,ribonucleotide binding; GO:0032555,purine ribonucleotide binding; GO:0032559,adenyl ribonucleotide binding; GO:0036094,small molecule binding; GO:0043167,ion …	PF00582.29:Universal stress protein family	--	--	--
Rsa10004550	3.7257	2.198	1.5333	4.8084	5.638	2.8501	10.7978	9.997	8.5464	K17435 large subunit ribosomal protein L54 | (RefSeq) uncharacterized protein LOC108862310 (A)	--	PREDICTED: uncharacterized protein LOC108862310 [Raphanus sativus]	--	A0A6J0P5N8_RAPSA SubName: Full=uncharacterized protein LOC108862310 {ECO:0000313|RefSeq:XP_018491901.1};	Mitochondrial/chloroplast ribosomal protein L54/L37	GO:0005739,mitochondrion; GO:0005840,ribosome; GO:0005575,cellular_component; GO:0005622,intracellular anatomical structure; GO:0005737,cytoplasm; GO:0043226,organelle; GO:0043227,membrane-bounded organelle; GO:0043229,intracellular organelle; GO:0043231,intracellular membrane-bounded organelle; GO:0110165,cellular anatomical entity; GO:0043228,non-membrane-bounded organelle; GO:0043232,intracell…	PF08561.13:Mitochondrial ribosomal protein L37	--	--	--
Rsa10004557	8.9309	10.9769	10.3814	43.1903	46.6306	49.4909	18.9532	17.4787	18.495	K13424 WRKY transcription factor 33 | (RefSeq) probable WRKY transcription factor 33 (A)	ko04016: MAPK signaling pathway - plant; ko04626: Plant-pathogen interaction	hypothetical protein Bca52824_067910 [Brassica carinata]	WRK45_ARATH RecName: Full=Probable WRKY transcription factor 45; AltName: Full=AT.I.24-4; AltName: Full=WRKY DNA-binding protein 45;	A0A6J0NS19_RAPSA SubName: Full=probable WRKY transcription factor 45 {ECO:0000313|RefSeq:XP_018486951.1};	--	GO:0005634,nucleus; GO:0003700,DNA-binding transcription factor activity; GO:0046872,metal ion binding; GO:0000976,transcription regulatory region sequence-specific DNA binding; GO:0006817,phosphate ion transport; GO:0003674,molecular_function; GO:0140110,transcription regulator activity; GO:0005488,binding; GO:0043167,ion binding; GO:0043169,cation binding; GO:0001067,regulatory region nucleic a…	PF03106.18:WRKY DNA -binding domain	WRKY	TF	WRKY
Rsa10004584	68.3103	69.4439	70.0682	23.3812	27.2032	25.8158	67.133	65.8875	65.2387	--	--	PREDICTED: uncharacterized protein LOC108849680 [Raphanus sativus]	--	A0A6J0N498_RAPSA SubName: Full=uncharacterized protein LOC108849680 {ECO:0000313|RefSeq:XP_018478773.1};	--	GO:0016021,integral component of membrane; GO:0005575,cellular_component; GO:0016020,membrane; GO:0031224,intrinsic component of membrane; GO:0110165,cellular anatomical entity	--	--	--	--
Rsa10004592	4.8136	4.5641	3.0946	4.1022	4.5272	3.6977	1.5328	0.8571	1.8722	--	--	--	--	--	--	--	--	--	--	--
Rsa10004615	6.9556	6.9167	5.5394	15.5435	14.9982	15.8822	11.3348	14.4001	14.8671	K16281 RING-H2 zinc finger protein RHA1 | (RefSeq) E3 ubiquitin-protein ligase RHA1B-like (A)	--	PREDICTED: E3 ubiquitin-protein ligase RHA1B-like [Raphanus sativus]	RHA1B_ARATH RecName: Full=E3 ubiquitin-protein ligase RHA1B {ECO:0000305}; EC=2.3.2.27; AltName: Full=RING-H2 finger A1b {ECO:0000303|PubMed:9781696}; AltName: Full=RING-H2 zinc finger protein RHA1b {ECO:0000305}; AltName: Full=RING-type E3 ubiquitin transferase RHA1B {ECO:0000305};	A0A6J0L2P9_RAPSA SubName: Full=E3 ubiquitin-protein ligase RHA1B-like {ECO:0000313|RefSeq:XP_018454430.1};	FOG: Predicted E3 ubiquitin ligase	GO:0046872,metal ion binding; GO:0061630,ubiquitin protein ligase activity; GO:0004842,ubiquitin-protein transferase activity; GO:0016567,protein ubiquitination; GO:0003674,molecular_function; GO:0005488,binding; GO:0043167,ion binding; GO:0043169,cation binding; GO:0003824,catalytic activity; GO:0016740,transferase activity; GO:0019787,ubiquitin-like protein transferase activity; GO:0061659,ubiq…	PF13639.9:Ring finger domain	--	--	--
Rsa10004621	1.3108	1.1225	1.4424	3.4718	4.2938	5.2897	1.4916	0.6571	1.7277	K00430 peroxidase [EC:1.11.1.7] | (RefSeq) peroxidase 39 (A)	ko00940: Phenylpropanoid biosynthesis; ko01100: Metabolic pathways; ko01110: Biosynthesis of secondary metabolites	PREDICTED: peroxidase 39 [Raphanus sativus]	PER39_ARATH RecName: Full=Peroxidase 39; Short=Atperox P39; EC=1.11.1.7; AltName: Full=ATP19a; Flags: Precursor;	A0A6J0L306_RAPSA RecName: Full=Peroxidase {ECO:0000256|ARBA:ARBA00012313, ECO:0000256|RuleBase:RU362060}; EC=1.11.1.7 {ECO:0000256|ARBA:ARBA00012313, ECO:0000256|RuleBase:RU362060};	--	GO:0005576,extracellular region; GO:0009505,plant-type cell wall; GO:0099503,secretory vesicle; GO:0020037,heme binding; GO:0046872,metal ion binding; GO:0004601,peroxidase activity; GO:0042744,hydrogen peroxide catabolic process; GO:0006979,response to oxidative stress; GO:0003674,molecular_function; GO:0005488,binding; GO:0046906,tetrapyrrole binding; GO:0097159,organic cyclic compound binding;…	PF00141.26:Peroxidase	--	--	--
Rsa10004665	1.8193	1.5333	1.9308	1.7407	1.0626	1.0862	2.9821	3.4316	2.956	K00924 kinase [EC:2.7.1.-] | (RefSeq) receptor-like kinase TMK2 (A)	--	PREDICTED: non-functional pseudokinase ZED1 [Raphanus sativus]	ZRK7_ARATH RecName: Full=Serine/threonine-protein kinase ZRK7 {ECO:0000303|PubMed:26355215}; EC=2.7.11.1 {ECO:0000255|PROSITE-ProRule:PRU00159};	A0A6J0N8X8_RAPSA SubName: Full=non-functional pseudokinase ZED1 {ECO:0000313|RefSeq:XP_018480970.1};	Serine/threonine protein kinase	GO:0005886,plasma membrane; GO:0005524,ATP binding; GO:0106310,protein serine kinase activity; GO:0004674,protein serine/threonine kinase activity; GO:0004713,protein tyrosine kinase activity; GO:0007166,cell surface receptor signaling pathway; GO:0000166,nucleotide binding; GO:0003674,molecular_function; GO:0005488,binding; GO:0017076,purine nucleotide binding; GO:0030554,adenyl nucleotide bindi…	PF00069.28:Protein kinase domain	--	--	--
Rsa10004667	1.103	1.1205	1.6126	0.1578	0.1412	0.1654	1.3896	1.8837	2.1602	--	--	PREDICTED: putative transmembrane protein At3g54730 [Raphanus sativus]	Y3473_ARATH RecName: Full=Putative transmembrane protein At3g54730;	A0A6J0N7Z0_RAPSA SubName: Full=putative transmembrane protein At3g54730 {ECO:0000313|RefSeq:XP_018479978.1};	--	GO:0016021,integral component of membrane; GO:0005575,cellular_component; GO:0016020,membrane; GO:0031224,intrinsic component of membrane; GO:0110165,cellular anatomical entity	--	--	--	--
Rsa10004669	0.8325	0.7207	0.9172	1.5222	1.7297	1.4587	0.3095	0.6058	0.8173	K13523 lysophosphatidic acid acyltransferase / lysophosphatidylinositol acyltransferase [EC:2.3.1.51 2.3.1.-] | (RefSeq) 1-acyl-sn-glycerol-3-phosphate acyltransferase 2-like (A)	ko00561: Glycerolipid metabolism; ko00564: Glycerophospholipid metabolism; ko01100: Metabolic pathways; ko01110: Biosynthesis of secondary metabolites	PREDICTED: 1-acyl-sn-glycerol-3-phosphate acyltransferase 2-like [Raphanus sativus]	LPAT2_BRANA RecName: Full=1-acyl-sn-glycerol-3-phosphate acyltransferase 2; EC=2.3.1.51; AltName: Full=Lysophosphatidyl acyltransferase 2;	A0A6J0LJ31_RAPSA RecName: Full=1-acylglycerol-3-phosphate O-acyltransferase {ECO:0000256|ARBA:ARBA00013211}; EC=2.3.1.51 {ECO:0000256|ARBA:ARBA00013211};	Lysophosphatidic acid acyltransferase LPAAT and related acyltransferases	GO:0005789,endoplasmic reticulum membrane; GO:0016021,integral component of membrane; GO:0003841,1-acylglycerol-3-phosphate O-acyltransferase activity; GO:0016024,CDP-diacylglycerol biosynthetic process; GO:0003674,molecular_function; GO:0003824,catalytic activity; GO:0008374,O-acyltransferase activity; GO:0016411,acylglycerol O-acyltransferase activity; GO:0016740,transferase activity; GO:001674…	PF16076.8:Acyltransferase C-terminus	--	--	--
Rsa10004674	0.1668	0.1449	0.1761	0.2922	0.2988	0.2567	0.4308	0.3156	0.508	K01408 insulysin [EC:3.4.24.56] | (RefSeq) insulin-degrading enzyme-like 2 (A)	--	PREDICTED: insulin-degrading enzyme-like 2 [Raphanus sativus]	IDE2_ARATH RecName: Full=Insulin-degrading enzyme-like 2; EC=3.4.24.-; AltName: Full=Insulysin-like 2;	A0A6J0LF17_RAPSA SubName: Full=insulin-degrading enzyme-like 2 {ECO:0000313|RefSeq:XP_018458785.1};	N-arginine dibasic convertase NRD1 and related Zn2+-dependent endopeptidases, insulinase superfamily	GO:0005829,cytosol; GO:0005739,mitochondrion; GO:0046872,metal ion binding; GO:0004222,metalloendopeptidase activity; GO:0043171,peptide catabolic process; GO:0051603,proteolysis involved in cellular protein catabolic process; GO:0003674,molecular_function; GO:0005488,binding; GO:0043167,ion binding; GO:0043169,cation binding; GO:0003824,catalytic activity; GO:0004175,endopeptidase activity; GO:0…	PF16187.8:Middle or third domain of peptidase_M16	--	--	--
Rsa10004679	0.6258	0.9324	0.7551	0.179	0.1424	0.3253	2.3254	1.8881	2.5633	K11838 ubiquitin carboxyl-terminal hydrolase 7 [EC:3.4.19.12] | (RefSeq) ubiquitin carboxyl-terminal hydrolase 12-like isoform X1 (A)	--	PREDICTED: probable inactive serine/threonine-protein kinase fnkC [Raphanus sativus]	UBP12_ARATH RecName: Full=Ubiquitin C-terminal hydrolase 12 {ECO:0000303|PubMed:11115897}; EC=3.4.19.12 {ECO:0000255|PROSITE-ProRule:PRU10092, ECO:0000255|PROSITE-ProRule:PRU10093}; AltName: Full=Deubiquitinating enzyme 12 {ECO:0000303|PubMed:11115897}; Short=AtUBP12 {ECO:0000303|PubMed:11115897}; AltName: Full=Ubiquitin thioesterase 12 {ECO:0000303|PubMed:11115897}; AltName: Full=Ubiquitin-speci…	A0A6J0LFY8_RAPSA SubName: Full=probable inactive serine/threonine-protein kinase fnkC {ECO:0000313|RefSeq:XP_018458773.1};	Speckle-type POZ protein SPOP and related proteins with TRAF, MATH and BTB/POZ domains	GO:0005737,cytoplasm; GO:0005829,cytosol; GO:0005634,nucleus; GO:0004843,thiol-dependent ubiquitin-specific protease activity; GO:0004197,cysteine-type endopeptidase activity; GO:0009867,jasmonic acid mediated signaling pathway; GO:0010078,maintenance of root meristem identity; GO:0016579,protein deubiquitination; GO:0070646,protein modification by small protein removal; GO:0031647,regulation of …	PF00917.29:MATH domain	--	--	--
Rsa10004689	1.0758	0.6423	1.0098	0.1995	0.4284	0.5018	0.1278	0.2858	0	K19891 glucan endo-1,3-beta-glucosidase 1/2/3 [EC:3.2.1.39] | (RefSeq) glucan endo-1,3-beta-glucosidase 3 (A)	ko00500: Starch and sucrose metabolism; ko01100: Metabolic pathways	PREDICTED: glucan endo-1,3-beta-glucosidase-like [Raphanus sativus]	E13B_BRACM RecName: Full=Glucan endo-1,3-beta-glucosidase; EC=3.2.1.39; AltName: Full=(1->3)-beta-glucan endohydrolase; Short=(1->3)-beta-glucanase; AltName: Full=Beta-1,3-endoglucanase; Flags: Precursor;	A0A6J0M2V7_RAPSA RecName: Full=Glucan endo-1,3-beta-D-glucosidase {ECO:0000256|ARBA:ARBA00012780}; EC=3.2.1.39 {ECO:0000256|ARBA:ARBA00012780};	--	GO:0005773,vacuole; GO:0042973,glucan endo-1,3-beta-D-glucosidase activity; GO:0005975,carbohydrate metabolic process; GO:0006952,defense response; GO:0003674,molecular_function; GO:0003824,catalytic activity; GO:0004553,hydrolase activity, hydrolyzing O-glycosyl compounds; GO:0008422,beta-glucosidase activity; GO:0015926,glucosidase activity; GO:0016787,hydrolase activity; GO:0016798,hydrolase a…	PF00332.21:Glycosyl hydrolases family 17	--	--	--
Rsa10004729	0.4619	0.7591	0.5703	1.6651	1.5819	1.4996	1.218	0.6627	0.4305	K18789 xylogalacturonan beta-1,3-xylosyltransferase [EC:2.4.2.41] | (RefSeq) xylogalacturonan beta-1,3-xylosyltransferase (A)	--	PREDICTED: xylogalacturonan beta-1,3-xylosyltransferase [Raphanus sativus]	XGD1_ARATH RecName: Full=Xylogalacturonan beta-1,3-xylosyltransferase; EC=2.4.2.41; AltName: Full=Protein XYLOGALACTURONAN DEFICIENT 1;	M4FCX9_BRARP RecName: Full=Exostosin domain-containing protein {ECO:0000259|Pfam:PF03016};	Acetylglucosaminyltransferase EXT1/exostosin 1	GO:0005768,endosome; GO:0005794,Golgi apparatus; GO:0000139,Golgi membrane; GO:0016021,integral component of membrane; GO:0005802,trans-Golgi network; GO:0035252,UDP-xylosyltransferase activity; GO:0102983,xylogalacturonan beta-1,3-xylosyltransferase activity; GO:0071555,cell wall organization; GO:0045489,pectin biosynthetic process; GO:0006486,protein glycosylation; GO:0010398,xylogalacturonan m…	PF03016.18:Exostosin family	--	--	--
Rsa10004732	1.4267	1.5987	1.5676	0.9351	1.3946	1.5029	0.3882	0.6203	1.0321	K07964 heparanase [EC:3.2.1.166] | (RefSeq) heparanase-like protein 3 (A)	ko00531: Glycosaminoglycan degradation; ko01100: Metabolic pathways	PREDICTED: heparanase-like protein 3 [Raphanus sativus]	HPSE3_ARATH RecName: Full=Heparanase-like protein 3; EC=3.2.-.-; Flags: Precursor;	A0A6J0KTA3_RAPSA SubName: Full=heparanase-like protein 3 {ECO:0000313|RefSeq:XP_018450751.1};	--	GO:0005576,extracellular region; GO:0005765,lysosomal membrane; GO:0004566,beta-glucuronidase activity; GO:0003674,molecular_function; GO:0003824,catalytic activity; GO:0004553,hydrolase activity, hydrolyzing O-glycosyl compounds; GO:0016787,hydrolase activity; GO:0016798,hydrolase activity, acting on glycosyl bonds; GO:0005575,cellular_component; GO:0110165,cellular anatomical entity; GO:0000323…	PF03662.17:Glycosyl hydrolase family 79, N-terminal domain	--	--	--
Rsa10004754	8.7273	8.5073	8.1719	2.9457	3.866	3.9108	5.2414	7.0339	8.5934	K09422 transcription factor MYB, plant | (RefSeq) transcription factor TT2 (A)	--	PREDICTED: transcription factor TT2 [Raphanus sativus]	TT2_ARATH RecName: Full=Transcription factor TT2; AltName: Full=Myb-related protein 123; Short=AtMYB123; AltName: Full=Myb-related transcription factor LBM2-like; AltName: Full=Protein TRANSPARENT TESTA 2;	A0A6J0KPP5_RAPSA SubName: Full=transcription factor TT2 {ECO:0000313|RefSeq:XP_018449558.1};	Transcription factor, Myb superfamily	GO:0005634,nucleus; GO:0005524,ATP binding; GO:0003700,DNA-binding transcription factor activity; GO:0000976,transcription regulatory region sequence-specific DNA binding; GO:0030154,cell differentiation; GO:0006633,fatty acid biosynthetic process; GO:0009813,flavonoid biosynthetic process; GO:0010023,proanthocyanidin biosynthetic process; GO:0006970,response to osmotic stress; GO:0000166,nucleot…	PF00249.34:Myb-like DNA-binding domain	MYB	TF	MYB->MYB
Rsa10004773	3.3116	2.9802	3.939	3.2598	2.8164	3.0161	6.7803	8.0523	8.2685	--	--	PREDICTED: transcription factor PRE2 [Raphanus sativus]	PRE2_ARATH RecName: Full=Transcription factor PRE2; AltName: Full=Basic helix-loop-helix protein 134; Short=AtbHLH134; Short=bHLH 134; AltName: Full=Protein BANQUO 2; AltName: Full=Protein PACLOBUTRAZOL RESISTANCE 2; AltName: Full=Transcription factor EN 52; AltName: Full=bHLH transcription factor bHLH134;	A0A6J0KA64_RAPSA SubName: Full=transcription factor PRE2 {ECO:0000313|RefSeq:XP_018444862.1};	--	GO:0005634,nucleus; GO:0000325,plant-type vacuole; GO:0003700,DNA-binding transcription factor activity; GO:0046983,protein dimerization activity; GO:0009740,gibberellic acid mediated signaling pathway; GO:0009640,photomorphogenesis; GO:0040008,regulation of growth; GO:0048510,regulation of timing of transition from vegetative to reproductive phase; GO:0003674,molecular_function; GO:0140110,trans…	PF00010.29:Helix-loop-helix DNA-binding domain	--	--	--
Rsa10004779	1.3826	1.7378	0.5328	0.4508	0.7299	0.6209	0.2406	0.6151	0.5532	--	--	PREDICTED: zinc-finger homeodomain protein 8 [Raphanus sativus]	ZHD8_ARATH RecName: Full=Zinc-finger homeodomain protein 8; Short=AtZHD8; AltName: Full=Homeobox protein 30; Short=AtHB-30; AltName: Full=Zinc finger homeodomain transcriptional factor ZFHD3;	A0A6J0K5G5_RAPSA SubName: Full=zinc-finger homeodomain protein 8 {ECO:0000313|RefSeq:XP_018443190.1};	--	GO:0005634,nucleus; GO:0003677,DNA binding; GO:0003700,DNA-binding transcription factor activity; GO:0046872,metal ion binding; GO:0042803,protein homodimerization activity; GO:0000976,transcription regulatory region sequence-specific DNA binding; GO:0019760,glucosinolate metabolic process; GO:0006355,regulation of transcription, DNA-templated; GO:0003674,molecular_function; GO:0003676,nucleic ac…	PF04770.15:ZF-HD protein dimerisation region	zf-HD	TF	zf-HD
Rsa10004796	3.0906	3.9329	3.5673	1.4659	2.1377	1.6389	1.9997	2.1391	2.1863	K05391 cyclic nucleotide gated channel, plant | (RefSeq) cyclic nucleotide-gated ion channel 2 (A)	ko04626: Plant-pathogen interaction	PREDICTED: cyclic nucleotide-gated ion channel 2 [Raphanus sativus]	CNGC2_ARATH RecName: Full=Cyclic nucleotide-gated ion channel 2; Short=AtCNGC2; AltName: Full=Cyclic nucleotide- and calmodulin-regulated ion channel 2; AltName: Full=Protein DEFENSE NO DEATH 1;	A0A6J0KH14_RAPSA SubName: Full=cyclic nucleotide-gated ion channel 2 {ECO:0000313|RefSeq:XP_018446873.1};	K+-channel ERG and related proteins, contain PAS/PAC sensor domain	GO:0016021,integral component of membrane; GO:0005886,plasma membrane; GO:0005262,calcium channel activity; GO:0005516,calmodulin binding; GO:0030552,cAMP binding; GO:0030553,cGMP binding; GO:0005222,intracellular cAMP-activated cation channel activity; GO:0005221,intracellular cyclic nucleotide activated cation channel activity; GO:0005242,inward rectifier potassium channel activity; GO:0070509,…	--	--	--	--
Rsa10004817	68.3792	72.135	69.8842	214.868	205.252	213.617	81.2569	76.7157	78.5677	K00621 glucosamine-phosphate N-acetyltransferase [EC:2.3.1.4] | (RefSeq) glucosamine 6-phosphate N-acetyltransferase-like (A)	ko00520: Amino sugar and nucleotide sugar metabolism; ko01100: Metabolic pathways; ko01250: Biosynthesis of nucleotide sugars	PREDICTED: vegetative cell wall protein gp1 [Raphanus sativus]	GNA1_ARATH RecName: Full=Glucosamine 6-phosphate N-acetyltransferase; EC=2.3.1.4 {ECO:0000269|PubMed:22329777}; AltName: Full=Glucose-6-phosphate acetyltransferase 1; Short=AtGNA1; AltName: Full=Phosphoglucosamine acetylase; AltName: Full=Phosphoglucosamine transacetylase; AltName: Full=Protein LIGNESCENS;	A0A6J0KGU0_RAPSA SubName: Full=vegetative cell wall protein gp1 {ECO:0000313|RefSeq:XP_018446249.1};	--	GO:0005783,endoplasmic reticulum; GO:0005789,endoplasmic reticulum membrane; GO:0005793,endoplasmic reticulum-Golgi intermediate compartment; GO:0005794,Golgi apparatus; GO:0004343,glucosamine 6-phosphate N-acetyltransferase activity; GO:0048029,monosaccharide binding; GO:0008080,N-acetyltransferase activity; GO:0006044,N-acetylglucosamine metabolic process; GO:0006048,UDP-N-acetylglucosamine bio…	PF01190.20:Pollen protein Ole e 1 like	GNAT	TR	GNAT
Rsa10004834	5.4647	5.3062	3.5937	14.537	14.6698	13.6544	21.3615	21.5279	21.5928	K14493 gibberellin receptor GID1 [EC:3.-.-.-] | (RefSeq) gibberellin receptor GID1B-like (A)	ko04075: Plant hormone signal transduction	PREDICTED: probable carboxylesterase 17 [Raphanus sativus]	CXE17_ARATH RecName: Full=Probable carboxylesterase 17; AltName: Full=AtCXE17; EC=3.1.1.1;	A0A6J0KAD4_RAPSA SubName: Full=probable carboxylesterase 17 {ECO:0000313|RefSeq:XP_018443929.1};	Arylacetamide deacetylase	GO:0080030,methyl indole-3-acetate esterase activity; GO:0003674,molecular_function; GO:0003824,catalytic activity; GO:0016787,hydrolase activity; GO:0016788,hydrolase activity, acting on ester bonds; GO:0052689,carboxylic ester hydrolase activity	PF07859.16:alpha/beta hydrolase fold	--	--	--
Rsa10004881	0.2838	0.1538	0.3952	1.015	0.3391	0.7149	1.1703	1.018	0.6104	K23544 serine incorporator 1 | (RefSeq) probable serine incorporator (A)	--	PREDICTED: probable serine incorporator [Raphanus sativus]	--	A0A6J0NE07_RAPSA SubName: Full=probable serine incorporator {ECO:0000313|RefSeq:XP_018482765.1};	Tumor differentially expressed (TDE) protein	GO:0016021,integral component of membrane; GO:0005575,cellular_component; GO:0016020,membrane; GO:0031224,intrinsic component of membrane; GO:0110165,cellular anatomical entity	PF03348.18:Serine incorporator (Serinc)	--	--	--
Rsa10004886	0.3863	0.3205	0.3765	0.1451	0.0577	0.1622	0.4646	0.3656	0.6231	--	--	PREDICTED: receptor like protein 30-like [Raphanus sativus]	RP24L_ARATH RecName: Full=Receptor like protein 24 {ECO:0000303|PubMed:18434605}; Short=AtRLP24 {ECO:0000303|PubMed:18434605}; Flags: Precursor;	A0A6J0N3C9_RAPSA SubName: Full=receptor like protein 30-like {ECO:0000313|RefSeq:XP_018478468.1};	FOG: Leucine rich repeat	GO:0016021,integral component of membrane; GO:0005886,plasma membrane; GO:0005575,cellular_component; GO:0016020,membrane; GO:0031224,intrinsic component of membrane; GO:0110165,cellular anatomical entity; GO:0071944,cell periphery	PF13855.9:Leucine rich repeat	--	--	--
Rsa10004889	0.2499	0.5528	0.4871	3.2527	2.9852	2.7274	5.7876	5.9746	4.9259	K10875 DNA repair and recombination protein RAD54 and RAD54-like protein [EC:5.6.2.-] | (RefSeq) LOW QUALITY PROTEIN: protein CHROMATIN REMODELING 35 (A)	ko03440: Homologous recombination	PREDICTED: uncharacterized protein LOC108851592 isoform X1 [Raphanus sativus]	CHR35_ARATH RecName: Full=Protein CHROMATIN REMODELING 35 {ECO:0000303|PubMed:16547115, ECO:0000303|PubMed:23770592}; AltName: Full=Protein DEFECTIVE IN MERISTEM SILENCING 1 {ECO:0000303|PubMed:18425128}; AltName: Full=Protein DEFECTIVE IN RNA-DIRECTED DNA METHYLATION 1 {ECO:0000303|PubMed:15120073};	A0A6J0N7S1_RAPSA SubName: Full=uncharacterized protein LOC108851592 isoform X1 {ECO:0000313|RefSeq:XP_018480549.1};	DNA repair protein, SNF2 family	GO:0005634,nucleus; GO:0005721,pericentric heterochromatin; GO:0090577,RNA polymerase IV transcription regulator complex; GO:0000419,RNA polymerase V complex; GO:0005524,ATP binding; GO:0140658,NA; GO:0003677,DNA binding; GO:0004386,helicase activity; GO:0016787,hydrolase activity; GO:0071360,cellular response to exogenous dsRNA; GO:0050832,defense response to fungus; GO:0006306,DNA methylation; …	PF04838.15:Baculoviridae late expression factor 5	--	--	--
Rsa10004952	0.5531	0.9041	0.8922	0.1719	0.1367	0.1441	0.4893	0.5472	0.6152	K01179 endoglucanase [EC:3.2.1.4] | (RefSeq) endoglucanase 6 (A)	ko00500: Starch and sucrose metabolism; ko01100: Metabolic pathways	endoglucanase 19 isoform X2 [Brassica rapa]	GUN19_ARATH RecName: Full=Endoglucanase 19; EC=3.2.1.4; AltName: Full=Endo-1,4-beta glucanase 19; Flags: Precursor;	A0A816VUE7_BRANA RecName: Full=Endoglucanase {ECO:0000256|RuleBase:RU361166}; EC=3.2.1.4 {ECO:0000256|RuleBase:RU361166};	--	GO:0005576,extracellular region; GO:0030246,carbohydrate binding; GO:0008810,cellulase activity; GO:0071555,cell wall organization; GO:0030245,cellulose catabolic process; GO:0003674,molecular_function; GO:0005488,binding; GO:0003824,catalytic activity; GO:0004553,hydrolase activity, hydrolyzing O-glycosyl compounds; GO:0016787,hydrolase activity; GO:0016798,hydrolase activity, acting on glycosyl…	PF00759.22:Glycosyl hydrolase family 9	--	--	--
Rsa10004977	5.3509	4.4978	5.7334	3.04	3.4004	2.6765	2.2719	2.5861	2.4892	K24028 salicylic acid 3-hydroxylase [EC:1.14.11.-] | (RefSeq) protein DMR6-LIKE OXYGENASE 1-like (A)	--	PREDICTED: protein DMR6-LIKE OXYGENASE 1-like [Raphanus sativus]	DLO1_ARATH RecName: Full=Protein DMR6-LIKE OXYGENASE 1 {ECO:0000303|PubMed:25376907}; EC=1.14.11.- {ECO:0000255|PROSITE-ProRule:PRU00805}; AltName: Full=2-oxoglutarate (2OG)-Fe(II) oxygenase-like protein DLO1 {ECO:0000303|PubMed:25376907}; AltName: Full=Protein SENESCENCE-ASSOCIATED GENE 108 {ECO:0000303|PubMed:23959884}; AltName: Full=Salicylate 3-hydroxylase DLO1 {ECO:0000303|PubMed:23959884}; …	A0A6J0MYB9_RAPSA SubName: Full=protein DMR6-LIKE OXYGENASE 1-like {ECO:0000313|RefSeq:XP_018476803.1};	Iron/ascorbate family oxidoreductases	GO:0051213,dioxygenase activity; GO:0046872,metal ion binding; GO:0002229,defense response to oomycetes; GO:0010150,leaf senescence; GO:0009617,response to bacterium; GO:0009620,response to fungus; GO:0002239,response to oomycetes; GO:0009751,response to salicylic acid; GO:0046244,salicylic acid catabolic process; GO:0003674,molecular_function; GO:0003824,catalytic activity; GO:0016491,oxidoreduc…	PF14226.9:non-haem dioxygenase in morphine synthesis N-terminal	--	--	--
Rsa10004984	6.0212	6.1319	4.8907	10.9418	14.6533	13.1069	12.0391	10.2644	10.7907	K06995 uncharacterized protein | (RefSeq) uncharacterized protein LOC108846803 (A)	--	PREDICTED: uncharacterized protein LOC108846803 [Raphanus sativus]	--	A0A6J0MSS7_RAPSA SubName: Full=uncharacterized protein LOC108846803 {ECO:0000313|RefSeq:XP_018475507.1};	--	--	PF05899.15:EutQ-like cupin domain	--	--	--
Rsa10005026	1.1907	1.1174	1.4211	0.6448	0.6967	0.5305	0.9222	0.7989	0.823	K00924 kinase [EC:2.7.1.-] | (RefSeq) receptor protein kinase CLAVATA1 (A)	--	PREDICTED: receptor-like protein kinase 2 [Raphanus sativus]	RGI1_ARATH RecName: Full=LRR receptor-like serine/threonine-protein kinase RGI1 {ECO:0000303|PubMed:27229312}; EC=2.7.11.1 {ECO:0000255|PROSITE-ProRule:PRU00159}; AltName: Full=Protein RECEPTOR OF RGF1 4 {ECO:0000303|PubMed:27229311}; AltName: Full=Protein RGF1 INSENSITIVE 1 {ECO:0000303|PubMed:27229312}; AltName: Full=Protein ROOT CLAVATA-HOMOLOG1 2 {ECO:0000303|Ref.1, ECO:0000312|EMBL:CAD79350.…	A0A6J0LSQ1_RAPSA SubName: Full=receptor-like protein kinase 2 {ECO:0000313|RefSeq:XP_018463027.1};	--	GO:0016021,integral component of membrane; GO:0005886,plasma membrane; GO:0005524,ATP binding; GO:0042277,peptide binding; GO:0001653,peptide receptor activity; GO:0106310,protein serine kinase activity; GO:0004674,protein serine/threonine kinase activity; GO:0010074,maintenance of meristem identity; GO:0010078,maintenance of root meristem identity; GO:0006468,protein phosphorylation; GO:2000280,…	PF13855.9:Leucine rich repeat	--	--	--
Rsa10005065	0.1786	0.0339	0.1045	0.3935	1.1098	0.7499	1.9096	1.3241	1.1909	--	--	hypothetical protein IGI04_024476 [Brassica rapa subsp. trilocularis]	FBL40_ARATH RecName: Full=F-box/LRR-repeat protein At2g43260;	A0A816SSV1_BRANA SubName: Full=(rape) hypothetical protein {ECO:0000313|EMBL:CAF2089289.1};	--	--	PF08268.15:F-box associated domain	--	--	--
Rsa10005066	0.4836	0.4586	0.4437	2.1365	2.3112	1.7198	3.4062	3.2651	2.8449	--	--	hypothetical protein DY000_02059819 [Brassica cretica]	ACBP5_ARATH RecName: Full=Acyl-CoA-binding domain-containing protein 5; Short=Acyl-CoA binding protein 5;	A0A398AIR6_BRACM SubName: Full=Uncharacterized protein {ECO:0000313|EMBL:RID76584.1};	Kelch repeat-containing proteins	GO:0005829,cytosol; GO:0000062,fatty-acyl-CoA binding; GO:0008289,lipid binding; GO:0006869,lipid transport; GO:0001666,response to hypoxia; GO:0009416,response to light stimulus; GO:0000166,nucleotide binding; GO:0003674,molecular_function; GO:0005488,binding; GO:0017076,purine nucleotide binding; GO:0030554,adenyl nucleotide binding; GO:0032553,ribonucleotide binding; GO:0032555,purine ribonucl…	--	--	--	--
Rsa10005074	1.1613	1.1427	1.196	2.5013	2.9843	2.3181	2.2253	2.1481	2.2383	K01363 cathepsin B [EC:3.4.22.1] | (RefSeq) cathepsin B-like (A)	--	hypothetical protein N665_0058s0058 [Sinapis alba]	CATB2_ARATH RecName: Full=Cathepsin B-like protease 2 {ECO:0000305}; EC=3.4.22.- {ECO:0000305}; AltName: Full=Cathepsin B2 {ECO:0000305}; Short=AtCathB2 {ECO:0000303|PubMed:19453434}; Flags: Precursor;	A0A816JCK2_BRANA SubName: Full=(rape) hypothetical protein {ECO:0000313|EMBL:CAF1802004.1};	Cysteine proteinase Cathepsin L	GO:0005576,extracellular region; GO:0005615,extracellular space; GO:0005764,lysosome; GO:0000325,plant-type vacuole; GO:0004197,cysteine-type endopeptidase activity; GO:0006952,defense response; GO:0051603,proteolysis involved in cellular protein catabolic process; GO:0050790,regulation of catalytic activity; GO:0003674,molecular_function; GO:0003824,catalytic activity; GO:0004175,endopeptidase a…	PF00112.26:Papain family cysteine protease	--	--	--
Rsa10005081	4.0569	5.9817	3.5668	4.0954	2.3343	3.1699	5.0803	5.8596	8.8669	K01427 urease [EC:3.5.1.5] | (RefSeq) urease-like (A)	ko00220: Arginine biosynthesis; ko00230: Purine metabolism; ko01100: Metabolic pathways	PREDICTED: urease-like [Raphanus sativus]	UREA_ARATH RecName: Full=Urease {ECO:0000303|PubMed:16244137}; EC=3.5.1.5 {ECO:0000269|PubMed:16244137}; AltName: Full=Urea amidohydrolase {ECO:0000305};	A0A6J0MJC9_RAPSA RecName: Full=Urease {ECO:0000256|ARBA:ARBA00013883, ECO:0000256|PIRNR:PIRNR001222}; EC=3.5.1.5 {ECO:0000256|ARBA:ARBA00012934, ECO:0000256|PIRNR:PIRNR001222}; AltName: Full=Urea amidohydrolase {ECO:0000256|ARBA:ARBA00030395, ECO:0000256|PIRNR:PIRNR001222};	--	GO:0005829,cytosol; GO:0150006,urease activator complex; GO:0035550,urease complex; GO:0016151,nickel cation binding; GO:0009039,urease activity; GO:0006807,nitrogen compound metabolic process; GO:0043419,urea catabolic process; GO:0003674,molecular_function; GO:0005488,binding; GO:0043167,ion binding; GO:0043169,cation binding; GO:0046872,metal ion binding; GO:0046914,transition metal ion bindin…	PF01979.23:Amidohydrolase family	--	--	--
Rsa10005099	1.028	0.9747	1.029	0.4451	0.4647	0.7231	1.485	1.0296	1.2846	K11855 ubiquitin carboxyl-terminal hydrolase 36/42 [EC:3.4.19.12] | (RefSeq) ubiquitin carboxyl-terminal hydrolase 15-like (A)	--	PREDICTED: F-box protein At1g67340-like [Raphanus sativus]	FB76_ARATH RecName: Full=F-box protein At1g67340;	A0A6J0MEW3_RAPSA SubName: Full=F-box protein At1g67340-like {ECO:0000313|RefSeq:XP_018470066.1};	--	GO:0005634,nucleus; GO:0046872,metal ion binding; GO:0016567,protein ubiquitination; GO:0003674,molecular_function; GO:0005488,binding; GO:0043167,ion binding; GO:0043169,cation binding; GO:0006464,cellular protein modification process; GO:0006807,nitrogen compound metabolic process; GO:0008150,biological_process; GO:0008152,metabolic process; GO:0009987,cellular process; GO:0019538,protein metab…	PF01753.21:MYND finger	--	--	--
Rsa10005146	3.1051	3.6107	3.312	1.5839	1.5398	1.1806	2.3173	3.0118	1.5119	--	--	PREDICTED: pentatricopeptide repeat-containing protein At1g60770-like isoform X1 [Raphanus sativus]	PPR86_ARATH RecName: Full=Pentatricopeptide repeat-containing protein At1g60770;	A0A6J0JRB5_RAPSA SubName: Full=pentatricopeptide repeat-containing protein At1g60770-like isoform X1 {ECO:0000313|RefSeq:XP_018438093.1};	FOG: PPR repeat	GO:0005739,mitochondrion; GO:0003729,mRNA binding; GO:0003674,molecular_function; GO:0003676,nucleic acid binding; GO:0003723,RNA binding; GO:0005488,binding; GO:0097159,organic cyclic compound binding; GO:1901363,heterocyclic compound binding; GO:0005575,cellular_component; GO:0005622,intracellular anatomical structure; GO:0005737,cytoplasm; GO:0043226,organelle; GO:0043227,membrane-bounded orga…	PF01535.23:PPR repeat	--	--	--
Rsa10005159	40.5895	43.0279	43.565	21.384	19.0533	20.1433	49.1346	50.4891	47.987	K14709 solute carrier family 39 (zinc transporter), member 1/2/3 | (RefSeq) fe(2+) transport protein 3, chloroplastic-like (A)	--	PREDICTED: fe(2+) transport protein 3, chloroplastic-like [Raphanus sativus]	IRT3_ARATH RecName: Full=Fe(2+) transport protein 3, chloroplastic; AltName: Full=Fe(II) transport protein 3; AltName: Full=Iron-regulated transporter 3; Flags: Precursor;	A0A6J0K318_RAPSA SubName: Full=fe(2+) transport protein 3, chloroplastic-like {ECO:0000313|RefSeq:XP_018442048.1};	Fe2+/Zn2+ regulated transporter	GO:0009535,chloroplast thylakoid membrane; GO:0016021,integral component of membrane; GO:0016020,membrane; GO:0000325,plant-type vacuole; GO:0005886,plasma membrane; GO:0005381,iron ion transmembrane transporter activity; GO:0005385,zinc ion transmembrane transporter activity; GO:0055072,iron ion homeostasis; GO:0006826,iron ion transport; GO:0009624,response to nematode; GO:0071577,zinc ion tran…	PF02535.25:ZIP Zinc transporter	--	--	--
Rsa10005212	10.8099	9.5759	8.6097	4.0823	3.5423	3.5786	5.1507	5.0955	5.4465	K00847 fructokinase [EC:2.7.1.4] | (RefSeq) probable fructokinase-4 (A)	ko00051: Fructose and mannose metabolism; ko00500: Starch and sucrose metabolism; ko00520: Amino sugar and nucleotide sugar metabolism; ko01100: Metabolic pathways; ko01110: Biosynthesis of secondary metabolites; ko01250: Biosynthesis of nucleotide sugars	PREDICTED: probable fructokinase-4 [Raphanus sativus]	SCRK4_ARATH RecName: Full=Probable fructokinase-4; EC=2.7.1.4;	A0A6J0LKE9_RAPSA SubName: Full=probable fructokinase-4 {ECO:0000313|RefSeq:XP_018460715.1};	Ribokinase	GO:0005829,cytosol; GO:0005524,ATP binding; GO:0008865,fructokinase activity; GO:0006000,fructose metabolic process; GO:0019252,starch biosynthetic process; GO:0000166,nucleotide binding; GO:0003674,molecular_function; GO:0005488,binding; GO:0017076,purine nucleotide binding; GO:0030554,adenyl nucleotide binding; GO:0032553,ribonucleotide binding; GO:0032555,purine ribonucleotide binding; GO:0032…	PF00294.27:pfkB family carbohydrate kinase	--	--	--
Rsa10005243	1.3694	1.1727	1.4639	0.7962	0.3694	0.5934	1.1806	0.845	0.9975	--	--	PREDICTED: uncharacterized protein LOC108829982 [Raphanus sativus]	--	A0A6J0LHG5_RAPSA SubName: Full=uncharacterized protein LOC108829982 {ECO:0000313|RefSeq:XP_018459094.1};	--	--	PF00439.28:Bromodomain	--	--	--
Rsa10005253	1.831	1.469	1.4415	4.4778	3.2812	4.6416	4.0277	4.5043	3.8998	--	--	PREDICTED: uncharacterized protein LOC108847910 isoform X1 [Raphanus sativus]	--	A0A6J0MYP2_RAPSA SubName: Full=uncharacterized protein LOC108847910 isoform X1 {ECO:0000313|RefSeq:XP_018476781.1};	--	--	PF05340.15:Protein of unknown function (DUF740)	--	--	--
Rsa10005293	1.8764	2.9965	1.6364	1.78	2.7137	1.9901	6.8624	5.4312	4.2478	K12849 pre-mRNA-splicing factor 38A | (RefSeq) pre-mRNA-splicing factor 38-like (A)	ko03040: Spliceosome	hypothetical protein HID58_023257, partial [Brassica napus]	ACBP5_ARATH RecName: Full=Acyl-CoA-binding domain-containing protein 5; Short=Acyl-CoA binding protein 5;	M4DEJ5_BRARP SubName: Full=Uncharacterized protein {ECO:0000313|EnsemblPlants:Bra014916.1-P};	--	GO:0005829,cytosol; GO:0000062,fatty-acyl-CoA binding; GO:0008289,lipid binding; GO:0006869,lipid transport; GO:0001666,response to hypoxia; GO:0009416,response to light stimulus; GO:0000166,nucleotide binding; GO:0003674,molecular_function; GO:0005488,binding; GO:0017076,purine nucleotide binding; GO:0030554,adenyl nucleotide binding; GO:0032553,ribonucleotide binding; GO:0032555,purine ribonucl…	--	--	--	--
Rsa10005314	1.2569	0.8397	0.8632	0.143	0.3072	0.2159	2.0155	2.3565	2.2731	K01179 endoglucanase [EC:3.2.1.4] | (RefSeq) endoglucanase 9-like (A)	ko00500: Starch and sucrose metabolism; ko01100: Metabolic pathways	PREDICTED: endoglucanase 9-like [Raphanus sativus]	GUN9_ARATH RecName: Full=Endoglucanase 9; EC=3.2.1.4; AltName: Full=Cellulase 3; Short=AtCEL3; AltName: Full=Endo-1,4-beta glucanase 9; Flags: Precursor;	A0A6J0MJJ3_RAPSA RecName: Full=Endoglucanase {ECO:0000256|RuleBase:RU361166}; EC=3.2.1.4 {ECO:0000256|RuleBase:RU361166};	--	GO:0005576,extracellular region; GO:0005794,Golgi apparatus; GO:0009505,plant-type cell wall; GO:0009506,plasmodesma; GO:0008810,cellulase activity; GO:0071555,cell wall organization; GO:0030245,cellulose catabolic process; GO:0003674,molecular_function; GO:0003824,catalytic activity; GO:0004553,hydrolase activity, hydrolyzing O-glycosyl compounds; GO:0016787,hydrolase activity; GO:0016798,hydrol…	PF00759.22:Glycosyl hydrolase family 9	--	--	--
Rsa10005357	0.1507	0.0612	0.2308	1.207	1.1315	0.8314	0.092	0.3603	0.0926	--	--	PREDICTED: uncharacterized protein LOC108849574 [Raphanus sativus]	--	A0A6J0N3L1_RAPSA SubName: Full=uncharacterized protein LOC108849574 {ECO:0000313|RefSeq:XP_018478636.1};	--	--	PF07816.14:Protein of unknown function (DUF1645)	--	--	--
Rsa10005363	141.537	145.379	141.862	69.7551	70.8632	70.1736	102.96	103.901	105.782	K01760 cysteine-S-conjugate beta-lyase [EC:4.4.1.13] | (RefSeq) cystathionine beta-lyase, chloroplastic (A)	ko00270: Cysteine and methionine metabolism; ko00450: Selenocompound metabolism; ko01100: Metabolic pathways; ko01110: Biosynthesis of secondary metabolites; ko01230: Biosynthesis of amino acids	PREDICTED: cystathionine beta-lyase, chloroplastic [Raphanus sativus]	METC_ARATH RecName: Full=Cystathionine beta-lyase, chloroplastic {ECO:0000303|PubMed:8541513}; Short=CBL {ECO:0000303|PubMed:8541513}; EC=4.4.1.13 {ECO:0000305|PubMed:8541513}; AltName: Full=Beta-cystathionase; AltName: Full=Cysteine lyase; AltName: Full=Cysteine-S-conjugate beta-lyase; Flags: Precursor;	A0A6J0LKR3_RAPSA SubName: Full=cystathionine beta-lyase, chloroplastic {ECO:0000313|RefSeq:XP_018460284.1};	Cystathionine beta-lyases/cystathionine gamma-synthases	GO:0009507,chloroplast; GO:0009570,chloroplast stroma; GO:0005737,cytoplasm; GO:0016846,carbon-sulfur lyase activity; GO:0004121,cystathionine beta-lyase activity; GO:0004123,cystathionine gamma-lyase activity; GO:0047804,cysteine-S-conjugate beta-lyase activity; GO:0030170,pyridoxal phosphate binding; GO:0019343,cysteine biosynthetic process via cystathionine; GO:0019279,L-methionine biosyntheti…	PF01053.23:Cys/Met metabolism PLP-dependent enzyme	--	--	--
Rsa10005372	114.329	106.088	106.453	53.6339	62.1866	64.7273	132.405	126.889	129.494	K09875 aquaporin SIP | (RefSeq) probable aquaporin SIP2-1 (A)	--	PREDICTED: probable aquaporin SIP2-1 [Raphanus sativus]	SIP21_ARATH RecName: Full=Probable aquaporin SIP2-1; AltName: Full=Small basic intrinsic protein 2-1; Short=AtSIP2;1;	A0A6J0LGE0_RAPSA SubName: Full=probable aquaporin SIP2-1 {ECO:0000313|RefSeq:XP_018458561.1};	Aquaporin (major intrinsic protein family)	GO:0005789,endoplasmic reticulum membrane; GO:0016021,integral component of membrane; GO:0015267,channel activity; GO:0003674,molecular_function; GO:0005215,transporter activity; GO:0022803,passive transmembrane transporter activity; GO:0022857,transmembrane transporter activity; GO:0005575,cellular_component; GO:0005622,intracellular anatomical structure; GO:0005737,cytoplasm; GO:0005783,endopla…	PF00230.23:Major intrinsic protein	--	--	--
Rsa10005380	0.8139	1.3619	1.54	1.3744	1.697	1.3802	0.6483	0.477	0.6521	K00924 kinase [EC:2.7.1.-] | (RefSeq) CDPK-related kinase 7-like (A)	--	PREDICTED: CDPK-related kinase 7-like [Raphanus sativus]	CAMK7_ARATH RecName: Full=CDPK-related kinase 7; Short=AtCRK7; EC=2.7.11.1; AltName: Full=Calcium/calmodulin-dependent protein kinase CRK7;	A0A6J0LNZ0_RAPSA SubName: Full=CDPK-related kinase 7-like {ECO:0000313|RefSeq:XP_018461051.1};	Ca2+/calmodulin-dependent protein kinase, EF-Hand protein superfamily	GO:0005737,cytoplasm; GO:0016020,membrane; GO:0005634,nucleus; GO:0005524,ATP binding; GO:0009931,calcium-dependent protein serine/threonine kinase activity; GO:0005516,calmodulin binding; GO:0004683,calmodulin-dependent protein kinase activity; GO:0046872,metal ion binding; GO:0106310,protein serine kinase activity; GO:0035556,intracellular signal transduction; GO:0018105,peptidyl-serine phospho…	PF00069.28:Protein kinase domain	--	--	--
Rsa10005387	9.2292	8.1563	8.0791	6.4865	5.9915	5.8191	14.4828	14.9058	16.9643	--	--	PREDICTED: WAT1-related protein At3g56620-like [Raphanus sativus]	WTR27_ARATH RecName: Full=WAT1-related protein At3g56620;	A0A6J0LIR1_RAPSA RecName: Full=WAT1-related protein {ECO:0000256|RuleBase:RU363077};	--	GO:0016021,integral component of membrane; GO:0005886,plasma membrane; GO:0022857,transmembrane transporter activity; GO:0003674,molecular_function; GO:0005215,transporter activity; GO:0005575,cellular_component; GO:0016020,membrane; GO:0031224,intrinsic component of membrane; GO:0110165,cellular anatomical entity; GO:0071944,cell periphery	PF00892.23:EamA-like transporter family	--	--	--
Rsa10005406	0.1616	0.1287	0.1071	0.4207	0.2703	0.3094	0.2211	0.2473	0.1112	K06943 nucleolar GTP-binding protein | (RefSeq) uncharacterized protein LOC108835530 (A)	ko03008: Ribosome biogenesis in eukaryotes	Endonuclease/exonuclease/phosphatase superfamily [Arabidopsis suecica]	RNHX1_ARATH RecName: Full=Putative ribonuclease H protein At1g65750; EC=3.1.26.4;	A0A6D2HGK8_9BRAS RecName: Full=Reverse transcriptase domain-containing protein {ECO:0000259|PROSITE:PS50878};	FOG: Reverse transcriptase	GO:0046872,metal ion binding; GO:0003676,nucleic acid binding; GO:0004523,RNA-DNA hybrid ribonuclease activity; GO:0003674,molecular_function; GO:0005488,binding; GO:0043167,ion binding; GO:0043169,cation binding; GO:0097159,organic cyclic compound binding; GO:1901363,heterocyclic compound binding; GO:0003824,catalytic activity; GO:0004518,nuclease activity; GO:0004519,endonuclease activity; GO:0…	PF00078.30:Reverse transcriptase (RNA-dependent DNA polymerase)	--	--	--
Rsa10005410	9.9362	10.0512	9.4635	4.4147	4.0279	4.532	9.0625	8.9915	9.3595	K13415 protein brassinosteroid insensitive 1 [EC:2.7.10.1 2.7.11.1] | (RefSeq) protein BRASSINOSTEROID INSENSITIVE 1-like (A)	ko04075: Plant hormone signal transduction	PREDICTED: probable leucine-rich repeat receptor-like protein kinase IMK3 [Raphanus sativus]	IMK3_ARATH RecName: Full=Probable leucine-rich repeat receptor-like protein kinase IMK3; EC=2.7.11.1; AltName: Full=Protein INFLORESCENCE MERISTEM RECEPTOR-LIKE KINASE 3; AltName: Full=Protein MERISTEMATIC RECEPTOR-LIKE KINASE; Flags: Precursor;	A0A6J0NM50_RAPSA SubName: Full=probable leucine-rich repeat receptor-like protein kinase IMK3 {ECO:0000313|RefSeq:XP_018484818.1};	--	GO:0016021,integral component of membrane; GO:0005886,plasma membrane; GO:0005524,ATP binding; GO:0106310,protein serine kinase activity; GO:0004674,protein serine/threonine kinase activity; GO:0006468,protein phosphorylation; GO:0000166,nucleotide binding; GO:0003674,molecular_function; GO:0005488,binding; GO:0017076,purine nucleotide binding; GO:0030554,adenyl nucleotide binding; GO:0032553,rib…	PF07714.20:Protein tyrosine and serine/threonine kinase	--	--	--
Rsa10005416	23.2602	23.4518	21.594	10.2434	10.8302	11.1882	19.8703	21.1819	20.3512	K16732 Ase1/PRC1/MAP65 family protein | (RefSeq) 65-kDa microtubule-associated protein 3 (A)	--	PREDICTED: 65-kDa microtubule-associated protein 3 [Raphanus sativus]	MA653_ARATH RecName: Full=65-kDa microtubule-associated protein 3; Short=AtMAP65-3; AltName: Full=Protein PLEIADE;	A0A6J0KWB2_RAPSA SubName: Full=65-kDa microtubule-associated protein 3 {ECO:0000313|RefSeq:XP_018452206.1, ECO:0000313|RefSeq:XP_018452207.1};	Microtubule-associated protein essential for anaphase spindle elongation	GO:0055028,cortical microtubule; GO:0005737,cytoplasm; GO:0005874,microtubule; GO:0005634,nucleus; GO:0009524,phragmoplast; GO:0009574,preprophase band; GO:0005819,spindle; GO:0008017,microtubule binding; GO:0000911,cytokinesis by cell plate formation; GO:0052096,formation of syncytium involving giant cell for nutrient acquisition; GO:0000226,microtubule cytoskeleton organization; GO:0046785,micr…	PF03999.15:Microtubule associated protein (MAP65/ASE1 family)	--	--	--
Rsa10005422	8.8569	9.791	8.8932	4.6015	4.7241	4.1276	9.2254	9.3908	10.328	K00423 L-ascorbate oxidase [EC:1.10.3.3] | (RefSeq) L-ascorbate oxidase homolog (A)	ko00053: Ascorbate and aldarate metabolism; ko01100: Metabolic pathways	PREDICTED: monocopper oxidase-like protein SKS2 [Raphanus sativus]	SKS2_ARATH RecName: Full=Monocopper oxidase-like protein SKS2; Flags: Precursor;	A0A6J0L079_RAPSA SubName: Full=monocopper oxidase-like protein SKS2 {ECO:0000313|RefSeq:XP_018452874.1};	Multicopper oxidases	GO:0031225,anchored component of membrane; GO:0046658,anchored component of plasma membrane; GO:0005886,plasma membrane; GO:0009506,plasmodesma; GO:0005507,copper ion binding; GO:0016491,oxidoreductase activity; GO:0003674,molecular_function; GO:0005488,binding; GO:0043167,ion binding; GO:0043169,cation binding; GO:0046872,metal ion binding; GO:0046914,transition metal ion binding; GO:0003824,cat…	PF00394.25:Multicopper oxidase	--	--	--
Rsa10005425	12.2926	12.6525	10.2515	5.0684	4.712	5.6297	14.968	13.7529	11.8749	K13993 HSP20 family protein | (RefSeq) 23.5 kDa heat shock protein, mitochondrial-like (A)	ko04141: Protein processing in endoplasmic reticulum	PREDICTED: 23.5 kDa heat shock protein, mitochondrial-like [Raphanus sativus]	HS235_ARATH RecName: Full=23.5 kDa heat shock protein, mitochondrial; Short=AtHsp23.5; Flags: Precursor;	A0A6J0L600_RAPSA SubName: Full=23.5 kDa heat shock protein, mitochondrial-like {ECO:0000313|RefSeq:XP_018454924.1};	Molecular chaperone (small heat-shock protein Hsp26/Hsp42)	GO:0005739,mitochondrion; GO:0005575,cellular_component; GO:0005622,intracellular anatomical structure; GO:0005737,cytoplasm; GO:0043226,organelle; GO:0043227,membrane-bounded organelle; GO:0043229,intracellular organelle; GO:0043231,intracellular membrane-bounded organelle; GO:0110165,cellular anatomical entity	PF00011.24:Hsp20/alpha crystallin family	--	--	--
Rsa10005436	2.5598	2.9389	2.4441	1.3426	1.4147	1.2282	2.1408	1.8945	2.5091	K00924 kinase [EC:2.7.1.-] | (RefSeq) probable serine/threonine-protein kinase Cx32, chloroplastic (A)	--	PREDICTED: putative U-box domain-containing protein 53 isoform X1 [Raphanus sativus]	PUB53_ARATH RecName: Full=Putative U-box domain-containing protein 53; AltName: Full=Plant U-box protein 53; Includes: RecName: Full=E3 ubiquitin ligase; EC=2.3.2.27; AltName: Full=RING-type E3 ubiquitin transferase {ECO:0000305}; Includes: RecName: Full=Serine/threonine-protein kinase; EC=2.7.11.-;	A0A6J0L0I5_RAPSA SubName: Full=putative U-box domain-containing protein 53 isoform X1 {ECO:0000313|RefSeq:XP_018453332.1, ECO:0000313|RefSeq:XP_018453333.1};	--	GO:0005524,ATP binding; GO:0106310,protein serine kinase activity; GO:0004674,protein serine/threonine kinase activity; GO:0004842,ubiquitin-protein transferase activity; GO:0006468,protein phosphorylation; GO:0000166,nucleotide binding; GO:0003674,molecular_function; GO:0005488,binding; GO:0017076,purine nucleotide binding; GO:0030554,adenyl nucleotide binding; GO:0032553,ribonucleotide binding;…	PF00069.28:Protein kinase domain	--	--	--
Rsa10005453	18.331	20.2279	19.8183	29.4436	29.6732	31.9903	12.908	13.6875	14.6653	K09286 EREBP-like factor | (RefSeq) ethylene-responsive transcription factor ERF104-like (A)	--	PREDICTED: ethylene-responsive transcription factor ERF105-like [Raphanus sativus]	EF105_ARATH RecName: Full=Ethylene-responsive transcription factor ERF105;	A0A6J0LQ17_RAPSA SubName: Full=ethylene-responsive transcription factor ERF105-like {ECO:0000313|RefSeq:XP_018462047.1};	--	GO:0005634,nucleus; GO:0003700,DNA-binding transcription factor activity; GO:0000976,transcription regulatory region sequence-specific DNA binding; GO:0009873,ethylene-activated signaling pathway; GO:0009408,response to heat; GO:0003674,molecular_function; GO:0140110,transcription regulator activity; GO:0001067,regulatory region nucleic acid binding; GO:0003676,nucleic acid binding; GO:0003677,DN…	PF00847.23:AP2 domain	AP2/ERF-ERF	TF	AP2/ERF->AP2/ERF-ERF
Rsa10005485	1.3134	0.6428	1.0737	0	0	0	0.9059	0.8611	1.0023	K20628 expansin | (RefSeq) expansin-B3-like (A)	--	PREDICTED: expansin-A16-like [Raphanus sativus]	EXP16_ARATH RecName: Full=Expansin-A16; Short=AtEXPA16; AltName: Full=Alpha-expansin-16; Short=At-EXP16; Short=AtEx16; AltName: Full=Ath-ExpAlpha-1.7; Flags: Precursor;	A0A6J0N8T6_RAPSA RecName: Full=Expansin {ECO:0000256|RuleBase:RU365023};	--	GO:0005576,extracellular region; GO:0016020,membrane; GO:0009664,plant-type cell wall organization; GO:0006949,syncytium formation; GO:0008150,biological_process; GO:0009987,cellular process; GO:0016043,cellular component organization; GO:0045229,external encapsulating structure organization; GO:0071554,cell wall organization or biogenesis; GO:0071555,cell wall organization; GO:0071669,plant-type…	PF01357.24:Expansin C-terminal domain	--	--	--
Rsa10005494	0.9106	1.0361	0.932	1.9149	1.5775	3.173	0.2434	0.2177	1.4198	--	--	hypothetical protein F2Q69_00048117 [Brassica cretica]	--	A0A0D3BCD8_BRAOL SubName: Full=Uncharacterized protein {ECO:0000313|EnsemblPlants:Bo3g074950.1};	--	GO:0016021,integral component of membrane; GO:0005575,cellular_component; GO:0016020,membrane; GO:0031224,intrinsic component of membrane; GO:0110165,cellular anatomical entity	PF05340.15:Protein of unknown function (DUF740)	--	--	--
Rsa10005508	2.5589	2.8176	3.0976	5.7445	5.6705	5.302	6.177	5.1809	5.5918	K09422 transcription factor MYB, plant | (RefSeq) transcription repressor MYB6-like isoform X1 (A)	--	PREDICTED: transcription repressor MYB6-like isoform X2 [Raphanus sativus]	MYB6_ARATH RecName: Full=Transcription repressor MYB6; AltName: Full=Myb-related protein 6; Short=AtMYB6;	A0A6J0MQ08_RAPSA SubName: Full=transcription repressor MYB6-like isoform X2 {ECO:0000313|RefSeq:XP_018474562.1};	Transcription factor, Myb superfamily	GO:0005634,nucleus; GO:0003700,DNA-binding transcription factor activity; GO:0000976,transcription regulatory region sequence-specific DNA binding; GO:0003674,molecular_function; GO:0140110,transcription regulator activity; GO:0001067,regulatory region nucleic acid binding; GO:0003676,nucleic acid binding; GO:0003677,DNA binding; GO:0003690,double-stranded DNA binding; GO:0005488,binding; GO:0043…	PF00249.34:Myb-like DNA-binding domain	MYB	TF	MYB->MYB
Rsa10005513	1181.54	1204.71	1183.57	2108.67	2228.49	2178.42	2969.51	2860.02	2859.28	--	--	PREDICTED: cysteine protease inhibitor WSCP-like [Raphanus sativus]	KTI2_ARATH RecName: Full=Kunitz trypsin inhibitor 2 {ECO:0000303|PubMed:30042779}; Short=AtKTI2 {ECO:0000303|PubMed:30042779}; AltName: Full=Cysteine protease inhibitor WSCP {ECO:0000305}; AltName: Full=Kunitz-type cysteine protease inhibitor WSCP {ECO:0000305}; AltName: Full=Water-soluble chlorophyll protein {ECO:0000303|PubMed:26016527}; Short=AtWSCP {ECO:0000303|PubMed:26016527}; Flags: Precur…	A0A6J0MJZ9_RAPSA SubName: Full=cysteine protease inhibitor WSCP-like {ECO:0000313|RefSeq:XP_018472815.1};	--	GO:0048046,apoplast; GO:0005783,endoplasmic reticulum; GO:0004869,cysteine-type endopeptidase inhibitor activity; GO:0030414,peptidase inhibitor activity; GO:0006952,defense response; GO:0010466,negative regulation of peptidase activity; GO:0010941,regulation of cell death; GO:0080092,regulation of pollen tube growth; GO:0080027,response to herbivore; GO:0009625,response to insect; GO:0009611,res…	PF00197.21:Trypsin and protease inhibitor	--	--	--
Rsa10005538	0.866	0.9032	1.1395	3.4251	4.552	4.2534	0.6943	0.4659	0.3725	--	--	PREDICTED: lipid transfer protein EARLI 1 [Raphanus sativus]	ERLL3_ARATH RecName: Full=pEARLI1-like lipid transfer protein 3; Flags: Precursor;	A0A6J0LI94_RAPSA SubName: Full=lipid transfer protein EARLI 1 {ECO:0000313|RefSeq:XP_018459369.1};	--	GO:0005576,extracellular region; GO:0005575,cellular_component; GO:0110165,cellular anatomical entity	PF14547.9:Hydrophobic seed protein	--	--	--
Rsa10005540	1.0581	0.9698	0.6532	2.437	3.2025	3.1688	2.1115	1.4759	1.3654	K16292 KDEL-tailed cysteine endopeptidase [EC:3.4.22.-] | (RefSeq) KDEL-tailed cysteine endopeptidase CEP2 (A)	--	PREDICTED: KDEL-tailed cysteine endopeptidase CEP2-like [Raphanus sativus]	CEP2_ARATH RecName: Full=KDEL-tailed cysteine endopeptidase CEP2; EC=3.4.22.-; Flags: Precursor;	A0A6J0LLX6_RAPSA SubName: Full=KDEL-tailed cysteine endopeptidase CEP2-like {ECO:0000313|RefSeq:XP_018460769.1};	Cysteine proteinase Cathepsin L	GO:0005783,endoplasmic reticulum; GO:0005615,extracellular space; GO:0005764,lysosome; GO:0004197,cysteine-type endopeptidase activity; GO:0051603,proteolysis involved in cellular protein catabolic process; GO:0003674,molecular_function; GO:0003824,catalytic activity; GO:0004175,endopeptidase activity; GO:0008233,peptidase activity; GO:0008234,cysteine-type peptidase activity; GO:0016787,hydrolas…	PF00112.26:Papain family cysteine protease	--	--	--
Rsa10005550	1.3099	1.9947	1.4702	0.7154	0.901	0.6665	1.7822	0.8542	1.5365	K09264 MADS-box transcription factor, plant | (RefSeq) MADS-box transcription factor ANR1 (A)	--	PREDICTED: agamous-like MADS-box protein AGL80 [Raphanus sativus]	AGL80_ARATH RecName: Full=Agamous-like MADS-box protein AGL80;	A0A6J0L3F7_RAPSA SubName: Full=agamous-like MADS-box protein AGL80 {ECO:0000313|RefSeq:XP_018454705.1};	MADS box transcription factor	GO:0005634,nucleus; GO:0043078,polar nucleus; GO:0003700,DNA-binding transcription factor activity; GO:0000981,DNA-binding transcription factor activity, RNA polymerase II-specific; GO:0046983,protein dimerization activity; GO:0000978,RNA polymerase II cis-regulatory region sequence-specific DNA binding; GO:0000976,transcription regulatory region sequence-specific DNA binding; GO:0045944,positive…	PF00319.21:SRF-type transcription factor (DNA-binding and dimerisation domain)	MADS-M-type	TF	MADS->MADS-M-type
Rsa10005561	1.229	1.5731	1.3776	0.8307	0.8443	1.0577	2.0036	2.1305	1.9823	--	--	PREDICTED: uncharacterized protein LOC108824171 [Raphanus sativus]	--	A0A6J0L029_RAPSA SubName: Full=uncharacterized protein LOC108824171 {ECO:0000313|RefSeq:XP_018453046.1}; SubName: Full=uncharacterized protein LOC108828478 {ECO:0000313|RefSeq:XP_018457687.1};	--	GO:0016021,integral component of membrane; GO:0005575,cellular_component; GO:0016020,membrane; GO:0031224,intrinsic component of membrane; GO:0110165,cellular anatomical entity	PF12056.11:Protein of unknown function (DUF3537)	--	--	--
Rsa10005577	6.7919	6.2098	5.8319	7.2058	6.1823	7.8072	11.0639	14.693	13.1283	--	--	PREDICTED: uncharacterized protein LOC108823838 [Raphanus sativus]	--	A0A6J0KYE2_RAPSA SubName: Full=uncharacterized protein LOC108823838 {ECO:0000313|RefSeq:XP_018452622.1, ECO:0000313|RefSeq:XP_018452623.1}; SubName: Full=uncharacterized protein LOC108823839 {ECO:0000313|RefSeq:XP_018452626.1, ECO:0000313|RefSeq:XP_018452627.1};	--	--	--	--	--	--
Rsa10005608	11.9861	12.0075	11.907	4.9342	5.5399	5.9265	10.6778	10.5662	10.1284	--	--	PREDICTED: FHA domain-containing protein PS1-like [Raphanus sativus]	PS1_ARATH RecName: Full=FHA domain-containing protein PS1 {ECO:0000305}; AltName: Full=Protein PARALLEL SPINDLE 1 {ECO:0000303|PubMed:19043546}; Short=AtPS1 {ECO:0000303|PubMed:19043546};	A0A6J0LCS0_RAPSA SubName: Full=FHA domain-containing protein PS1-like {ECO:0000313|RefSeq:XP_018457892.1};	Anion exchanger adaptor protein Kanadaptin, contains FHA domain	GO:0031965,nuclear membrane; GO:0051321,meiotic cell cycle; GO:0009555,pollen development; GO:0000003,reproduction; GO:0007049,cell cycle; GO:0008150,biological_process; GO:0009987,cellular process; GO:0022414,reproductive process; GO:0007275,multicellular organism development; GO:0032501,multicellular organismal process; GO:0032502,developmental process; GO:0048229,gametophyte development; GO:00…	PF13638.9:PIN domain	--	--	--
Rsa10005643	7.801	7.5756	7.4562	3.499	3.2044	3.4256	7.4509	7.2261	7.8398	K13417 somatic embryogenesis receptor kinase 4 [EC:2.7.10.1 2.7.11.1] | (RefSeq) somatic embryogenesis receptor kinase 4-like isoform X1 (A)	ko04626: Plant-pathogen interaction	PREDICTED: probable L-type lectin-domain containing receptor kinase S.7 [Raphanus sativus]	LRKS7_ARATH RecName: Full=Probable L-type lectin-domain containing receptor kinase S.7 {ECO:0000303|PubMed:19773388}; Short=LecRK-S.7 {ECO:0000303|PubMed:19773388}; EC=2.7.11.1 {ECO:0000255|PROSITE-ProRule:PRU00159}; Flags: Precursor;	A0A6J0L0E1_RAPSA SubName: Full=probable L-type lectin-domain containing receptor kinase S.7 {ECO:0000313|RefSeq:XP_018452924.1};	--	GO:0016021,integral component of membrane; GO:0005886,plasma membrane; GO:0005524,ATP binding; GO:0030246,carbohydrate binding; GO:0106310,protein serine kinase activity; GO:0004675,transmembrane receptor protein serine/threonine kinase activity; GO:0042742,defense response to bacterium; GO:0002229,defense response to oomycetes; GO:0006468,protein phosphorylation; GO:0000166,nucleotide binding; G…	PF00139.22:Legume lectin domain	--	--	--
Rsa10005699	1.9849	2.0509	2.2323	5.1472	6.5364	6.2603	1.741	2.3425	1.888	--	--	PREDICTED: LOW QUALITY PROTEIN: basic 7S globulin-like [Raphanus sativus]	GIP2_NICBE RecName: Full=Probable aspartic proteinase GIP2 {ECO:0000305}; EC=3.4.23.- {ECO:0000305}; AltName: Full=Glucanase inhibitor protein 2 {ECO:0000303|PubMed:28082413}; Short=NbGIP2 {ECO:0000303|PubMed:28082413}; Flags: Precursor;	A0A6J0NS17_RAPSA SubName: Full=LOW QUALITY PROTEIN: basic 7S globulin-like {ECO:0000313|RefSeq:XP_018486498.1};	Aspartyl protease	GO:0048046,apoplast; GO:0004190,aspartic-type endopeptidase activity; GO:0006952,defense response; GO:0006508,proteolysis; GO:0003674,molecular_function; GO:0003824,catalytic activity; GO:0004175,endopeptidase activity; GO:0008233,peptidase activity; GO:0016787,hydrolase activity; GO:0070001,aspartic-type peptidase activity; GO:0140096,catalytic activity, acting on a protein; GO:0006950,response …	PF14541.9:Xylanase inhibitor C-terminal	--	--	--
Rsa10005707	8.4687	9.7502	8.5912	2.6824	2.8907	2.612	6.4665	6.8185	7.0619	K03676 glutaredoxin 3 | (RefSeq) monothiol glutaredoxin-S1-like (A)	--	PREDICTED: monothiol glutaredoxin-S1-like [Raphanus sativus]	GRXS1_ARATH RecName: Full=Monothiol glutaredoxin-S1; Short=AtGrxS1; AltName: Full=Protein ROXY 16;	A0A6J0NYA0_RAPSA SubName: Full=monothiol glutaredoxin-S1-like {ECO:0000313|RefSeq:XP_018489649.1};	Glutaredoxin and related proteins	GO:0005737,cytoplasm; GO:0051537,2 iron, 2 sulfur cluster binding; GO:0097573,glutathione oxidoreductase activity; GO:0046872,metal ion binding; GO:0010167,response to nitrate; GO:0003674,molecular_function; GO:0005488,binding; GO:0051536,iron-sulfur cluster binding; GO:0051540,metal cluster binding; GO:0003824,catalytic activity; GO:0015035,protein disulfide oxidoreductase activity; GO:0015036,d…	PF00462.27:Glutaredoxin	--	--	--
Rsa10005716	2.6878	2.2298	2.7709	0.7505	0.6175	0.8029	1.5195	1.8229	2.1675	K22530 ATPase family AAA domain-containing protein 1 [EC:3.6.1.-] | (RefSeq) ATPase family AAA domain-containing protein 1 (A)	--	hypothetical protein BRARA_J00140 [Brassica rapa]	FIGL1_ARATH RecName: Full=ATPase family AAA domain-containing protein FIGL1 {ECO:0000305}; AltName: Full=AAA-ATPase FIDGETIN-LIKE 1 {ECO:0000303|PubMed:26161528}; EC=3.6.4.- {ECO:0000305};	A0A397XHK3_BRACM RecName: Full=AAA domain-containing protein {ECO:0000259|SMART:SM00382};	AAA+-type ATPase	GO:0005634,nucleus; GO:0005524,ATP binding; GO:0016887,ATPase activity; GO:0006310,DNA recombination; GO:0006281,DNA repair; GO:0045128,negative regulation of reciprocal meiotic recombination; GO:0000166,nucleotide binding; GO:0003674,molecular_function; GO:0005488,binding; GO:0017076,purine nucleotide binding; GO:0030554,adenyl nucleotide binding; GO:0032553,ribonucleotide binding; GO:0032555,pu…	PF00004.32:ATPase family associated with various cellular activities (AAA)	--	--	--
Rsa10005739	1.1211	1.4172	0.5463	11.9738	6.9198	5.6476	1.1984	3.3506	2.21	--	--	unnamed protein product [Brassica napus]	--	M4EUX5_BRARP SubName: Full=Uncharacterized protein {ECO:0000313|EnsemblPlants:Bra032608.1-P};	--	--	--	--	--	--
Rsa10005740	4.926	1.9638	2.8372	1.4573	1.2706	0.658	2.6928	1.2715	2.5882	--	--	PREDICTED: transcription factor HFR1-like isoform X1 [Raphanus sativus]	HFR1_ARATH RecName: Full=Transcription factor HFR1 {ECO:0000303|PubMed:10995393}; AltName: Full=Basic helix-loop-helix protein 26 {ECO:0000303|PubMed:12679534}; Short=AtbHLH26 {ECO:0000303|PubMed:12679534}; Short=bHLH 26 {ECO:0000303|PubMed:12679534}; AltName: Full=Protein LONG HYPOCOTYL IN FAR-RED 1 {ECO:0000303|PubMed:10995393}; AltName: Full=Protein REDUCED PHYTOCHROME SIGNALING {ECO:0000303|P…	A0A6J0NUB1_RAPSA SubName: Full=transcription factor HFR1-like isoform X1 {ECO:0000313|RefSeq:XP_018487318.1};	--	GO:0005829,cytosol; GO:0005634,nucleus; GO:0003700,DNA-binding transcription factor activity; GO:0046983,protein dimerization activity; GO:0000976,transcription regulatory region sequence-specific DNA binding; GO:0003712,transcription coregulator activity; GO:0009738,abscisic acid-activated signaling pathway; GO:0009785,blue light signaling pathway; GO:0009585,red, far-red light phototransduction…	--	--	--	--
Rsa10005748	13.9751	17.1975	16.3746	3.7217	5.3285	3.9945	14.7806	8.176	13.4284	--	--	--	--	--	--	--	--	--	--	--
Rsa10005749	0.8101	0.5633	0.737	1.2979	2.8391	2.0406	0.5196	0.5166	0.5807	--	--	VQ motif-containing protein 10 [Brassica rapa]	VQ10_ARATH RecName: Full=VQ motif-containing protein 10 {ECO:0000303|PubMed:22535423}; Short=AtVQ10 {ECO:0000303|PubMed:22535423}; AltName: Full=Tobacco rattle virus-induced protein variant 1 {ECO:0000312|EMBL:AAV69753.1};	M4CVW2_BRARP RecName: Full=VQ domain-containing protein {ECO:0000259|Pfam:PF05678};	--	GO:0005634,nucleus; GO:0006979,response to oxidative stress; GO:0006950,response to stress; GO:0008150,biological_process; GO:0050896,response to stimulus; GO:0005575,cellular_component; GO:0005622,intracellular anatomical structure; GO:0043226,organelle; GO:0043227,membrane-bounded organelle; GO:0043229,intracellular organelle; GO:0043231,intracellular membrane-bounded organelle; GO:0110165,cell…	PF05678.17:VQ motif	--	--	--
Rsa10005751	23.4317	24.4221	26.0293	16.4757	18.731	17.8655	45.9995	48.5076	47.5193	K04125 gibberellin 2beta-dioxygenase [EC:1.14.11.13] | (RefSeq) gibberellin 2-beta-dioxygenase 1-like (A)	ko00904: Diterpenoid biosynthesis; ko01110: Biosynthesis of secondary metabolites	PREDICTED: gibberellin 2-beta-dioxygenase 1-like [Raphanus sativus]	G2OX1_ARATH RecName: Full=Gibberellin 2-beta-dioxygenase 1; EC=1.14.11.13; AltName: Full=GA 2-oxidase 1; AltName: Full=Gibberellin 2-beta-hydroxylase 1; AltName: Full=Gibberellin 2-oxidase 1;	A0A6J0LEM4_RAPSA SubName: Full=gibberellin 2-beta-dioxygenase 1-like {ECO:0000313|RefSeq:XP_018458303.1};	Iron/ascorbate family oxidoreductases	GO:0052634,C-19 gibberellin 2-beta-dioxygenase activity; GO:0051213,dioxygenase activity; GO:0046872,metal ion binding; GO:0009686,gibberellin biosynthetic process; GO:0045487,gibberellin catabolic process; GO:0009416,response to light stimulus; GO:0003674,molecular_function; GO:0003824,catalytic activity; GO:0016491,oxidoreductase activity; GO:0016705,oxidoreductase activity, acting on paired do…	PF03171.23:2OG-Fe(II) oxygenase superfamily	--	--	--
Rsa10005756	0.3737	0.5798	0.6622	1.1225	0.8117	0.9413	0.2179	0.4874	0.3288	K12135 zinc finger protein CONSTANS | (RefSeq) zinc finger protein CONSTANS (A)	ko04712: Circadian rhythm - plant	PREDICTED: B-box zinc finger protein 22-like [Raphanus sativus]	BBX22_ARATH RecName: Full=B-box zinc finger protein 22 {ECO:0000303|PubMed:19920209}; AltName: Full=Protein DOUBLE B-BOX 3 {ECO:0000303|PubMed:18540109}; AltName: Full=Protein LIGHT-REGULATED ZINC FINGER PROTEIN 1 {ECO:0000303|PubMed:18796637}; AltName: Full=Protein SALT TOLERANCE HOMOLOG 3;	A0A6J0LEQ5_RAPSA SubName: Full=B-box zinc finger protein 22-like {ECO:0000313|RefSeq:XP_018458338.1};	--	GO:0005634,nucleus; GO:0008270,zinc ion binding; GO:0009640,photomorphogenesis; GO:0006355,regulation of transcription, DNA-templated; GO:0003674,molecular_function; GO:0005488,binding; GO:0043167,ion binding; GO:0043169,cation binding; GO:0046872,metal ion binding; GO:0046914,transition metal ion binding; GO:0007275,multicellular organism development; GO:0008150,biological_process; GO:0009314,re…	PF00643.27:B-box zinc finger	Others	TR	Others
Rsa10005794	3.8373	2.4833	2.6122	1.8297	1.1643	1.4319	4.1672	5.8254	5.305	--	--	protein AIG2 C [Eutrema salsugineum]	AIG2C_ARATH RecName: Full=Protein AIG2 C {ECO:0000305}; EC=2.3.2.- {ECO:0000305}; AltName: Full=Avirulence-induced gene 2 protein C {ECO:0000305}; AltName: Full=Putative gamma-glutamylcyclotransferase {ECO:0000250|UniProtKB:O75223};	V4K502_EUTSA RecName: Full=Putative gamma-glutamylcyclotransferase {ECO:0000256|ARBA:ARBA00030602};	--	GO:0016746,transferase activity, transferring acyl groups; GO:0003674,molecular_function; GO:0003824,catalytic activity; GO:0016740,transferase activity	--	--	--	--
Rsa10005804	0.2038	0.0828	0	0.8453	0.9042	0.611	0.2489	0.0348	0.1878	--	--	hypothetical protein IGI04_042315 [Brassica rapa subsp. trilocularis]	--	A0A0D3CGC9_BRAOL RecName: Full=zf-RVT domain-containing protein {ECO:0000259|Pfam:PF13966};	--	--	--	--	--	--
Rsa10005814	1.5866	1.9342	1.6569	0.1135	0.1354	0.0952	1.0904	3.7937	3.534	K02257 heme o synthase [EC:2.5.1.141] | (RefSeq) protoheme IX farnesyltransferase, mitochondrial-like isoform X1 (A)	ko00190: Oxidative phosphorylation; ko00860: Porphyrin metabolism; ko01100: Metabolic pathways; ko01110: Biosynthesis of secondary metabolites; ko01240: Biosynthesis of cofactors	PREDICTED: protoheme IX farnesyltransferase, mitochondrial-like isoform X2 [Raphanus sativus]	RAN1A_LOTJA RecName: Full=GTP-binding nuclear protein Ran1A; Flags: Fragment;	A0A6J0N432_RAPSA RecName: Full=Heme O synthase {ECO:0000256|ARBA:ARBA00030253};	GTPase Ran/TC4/GSP1 (nuclear protein transport pathway), small G protein superfamily	GO:0005634,nucleus; GO:0005525,GTP binding; GO:0003924,GTPase activity; GO:0006913,nucleocytoplasmic transport; GO:0015031,protein transport; GO:0000166,nucleotide binding; GO:0001882,nucleoside binding; GO:0001883,purine nucleoside binding; GO:0003674,molecular_function; GO:0005488,binding; GO:0017076,purine nucleotide binding; GO:0019001,guanyl nucleotide binding; GO:0032549,ribonucleoside bind…	--	--	--	--
Rsa10005815	0.5881	0.6691	1.1846	0.7459	0.3279	0.2304	0.7125	1.2186	1.0118	K00326 cytochrome-b5 reductase [EC:1.6.2.2] | (RefSeq) NADH--cytochrome b5 reductase 1-like isoform X1 (A)	ko00520: Amino sugar and nucleotide sugar metabolism	PREDICTED: NADH--cytochrome b5 reductase 1-like isoform X1 [Raphanus sativus]	NB5R1_ARATH RecName: Full=NADH--cytochrome b5 reductase 1 {ECO:0000303|PubMed:17227547}; EC=1.6.2.2 {ECO:0000269|PubMed:17227547, ECO:0000269|PubMed:9880378};	A0A6J0M9Q8_RAPSA SubName: Full=NADH--cytochrome b5 reductase 1-like isoform X1 {ECO:0000313|RefSeq:XP_018468306.1};	NADH-cytochrome b-5 reductase	GO:0005783,endoplasmic reticulum; GO:0016021,integral component of membrane; GO:0005741,mitochondrial outer membrane; GO:0009505,plant-type cell wall; GO:0009536,plastid; GO:0004128,cytochrome-b5 reductase activity, acting on NAD(P)H; GO:0022900,electron transport chain; GO:0003674,molecular_function; GO:0003824,catalytic activity; GO:0016491,oxidoreductase activity; GO:0016651,oxidoreductase act…	PF00970.27:Oxidoreductase FAD-binding domain	--	--	--
Rsa10005824	0.4437	0.3534	0.4498	0.9597	0.6361	0.9239	0.3036	0.679	0.4771	K01681 aconitate hydratase [EC:4.2.1.3] | (RefSeq) aconitate hydratase 3, mitochondrial isoform X1 (A)	ko00020: Citrate cycle (TCA cycle); ko00630: Glyoxylate and dicarboxylate metabolism; ko01100: Metabolic pathways; ko01110: Biosynthesis of secondary metabolites; ko01200: Carbon metabolism; ko01210: 2-Oxocarboxylic acid metabolism; ko01230: Biosynthesis of amino acids	unnamed protein product [Eruca vesicaria subsp. sativa]	ACO2M_ARATH RecName: Full=Aconitate hydratase 2, mitochondrial {ECO:0000303|PubMed:25061985}; Short=Aconitase 2 {ECO:0000303|PubMed:25061985}; Short=mACO2 {ECO:0000303|PubMed:24296071}; EC=4.2.1.3 {ECO:0000250|UniProtKB:P19414}; AltName: Full=Citrate hydro-lyase 2 {ECO:0000303|PubMed:25061985}; Flags: Precursor;	A0A565CR34_9BRAS RecName: Full=Aconitate hydratase {ECO:0000256|RuleBase:RU361275}; Short=Aconitase {ECO:0000256|RuleBase:RU361275}; EC=4.2.1.3 {ECO:0000256|RuleBase:RU361275};	RNA-binding translational regulator IRP (aconitase superfamily)	GO:0009507,chloroplast; GO:0005829,cytosol; GO:0005739,mitochondrion; GO:0051539,4 iron, 4 sulfur cluster binding; GO:0003994,aconitate hydratase activity; GO:0047780,citrate dehydratase activity; GO:0005507,copper ion binding; GO:0030350,iron-responsive element binding; GO:0006101,citrate metabolic process; GO:0006097,glyoxylate cycle; GO:0006102,isocitrate metabolic process; GO:1990641,response…	PF00330.23:Aconitase family (aconitate hydratase)	--	--	--
Rsa10005849	5.2486	5.3849	5.0775	4.275	2.948	3.19	8.3324	7.0708	8.6339	K03146 cysteine-dependent adenosine diphosphate thiazole synthase [EC:2.4.2.60] | (RefSeq) thiamine thiazole synthase, chloroplastic-like (A)	ko00730: Thiamine metabolism; ko01100: Metabolic pathways; ko01240: Biosynthesis of cofactors	PREDICTED: thiamine thiazole synthase, chloroplastic-like [Raphanus sativus]	THI4_ARATH RecName: Full=Thiamine thiazole synthase, chloroplastic {ECO:0000255|HAMAP-Rule:MF_03158}; EC=2.4.2.60 {ECO:0000269|PubMed:8790291}; AltName: Full=Thiazole biosynthetic enzyme {ECO:0000255|HAMAP-Rule:MF_03158}; Flags: Precursor;	A0A6J0LYV1_RAPSA RecName: Full=Thiamine thiazole synthase, chloroplastic {ECO:0000256|HAMAP-Rule:MF_03158}; AltName: Full=Thiazole biosynthetic enzyme {ECO:0000256|HAMAP-Rule:MF_03158}; EC=2.4.2.60 {ECO:0000256|HAMAP-Rule:MF_03158};	Protein involved in thiamine biosynthesis and DNA damage tolerance	GO:0009507,chloroplast; GO:0009941,chloroplast envelope; GO:0009570,chloroplast stroma; GO:0005829,cytosol; GO:0005739,mitochondrion; GO:0005886,plasma membrane; GO:0009536,plastid; GO:0010319,stromule; GO:0009579,thylakoid; GO:0005506,iron ion binding; GO:0016763,transferase activity, transferring pentosyl groups; GO:0019904,protein domain specific binding; GO:0042803,protein homodimerization ac…	PF01946.20:Thi4 family	--	--	--
Rsa10005862	1.8686	1.2773	1.7578	0.2176	0.2336	0.2189	2.2763	1.7664	1.5654	--	--	PREDICTED: ankyrin repeat-containing protein At5g02620-like [Raphanus sativus]	BAD1_ARATH RecName: Full=Ankyrin repeat-containing protein BDA1 {ECO:0000305}; AltName: Full=Protein BIAN DA 1 {ECO:0000303|PubMed:22740615};	A0A6J0L593_RAPSA SubName: Full=ankyrin repeat-containing protein At5g02620-like {ECO:0000313|RefSeq:XP_018454649.1};	FOG: Ankyrin repeat	GO:0016021,integral component of membrane; GO:0005886,plasma membrane; GO:0045087,innate immune response; GO:0009751,response to salicylic acid; GO:0002376,immune system process; GO:0006950,response to stress; GO:0006952,defense response; GO:0006955,immune response; GO:0008150,biological_process; GO:0009605,response to external stimulus; GO:0009607,response to biotic stimulus; GO:0043207,response…	PF12796.10:Ankyrin repeats (3 copies)	--	--	--
Rsa10005893	1.9302	1.9097	1.9018	1.5967	1.4538	1.6911	0	0	0	K11267 sister chromatid cohesion protein PDS5 | (RefSeq) sister chromatid cohesion protein PDS5 homolog A-like isoform X1 (A)	--	hypothetical protein N665_0147s0070 [Sinapis alba]	PDS5E_ARATH RecName: Full=Sister chromatid cohesion protein PDS5 homolog E {ECO:0000305}; AltName: Full=Precocious dissociation of sisters protein 5-E {ECO:0000305}; Short=AtPDS5E {ECO:0000303|PubMed:26648949};	A0A816U3G4_BRANA SubName: Full=(rape) hypothetical protein {ECO:0000313|EMBL:CAF2108996.1};	Sister chromatid cohesion complex Cohesin, subunit PDS5	GO:0000785,chromatin; GO:0005634,nucleus; GO:0009506,plasmodesma; GO:0051301,cell division; GO:0006310,DNA recombination; GO:0006281,DNA repair; GO:0035825,homologous recombination; GO:0009556,microsporogenesis; GO:0007064,mitotic sister chromatid cohesion; GO:0008150,biological_process; GO:0009987,cellular process; GO:0006139,nucleobase-containing compound metabolic process; GO:0006259,DNA metab…	PF20168.1:Sister chromatid cohesion protein PDS5 protein	--	--	--
Rsa10005897	8.2409	8.0162	8.6571	3.1479	2.9171	3.0752	3.8501	3.6124	3.8399	--	--	PREDICTED: PAN domain-containing protein At5g03700 [Raphanus sativus]	Y5370_ARATH RecName: Full=PAN domain-containing protein At5g03700; Flags: Precursor;	A0A6J0K7W5_RAPSA SubName: Full=PAN domain-containing protein At5g03700 {ECO:0000313|RefSeq:XP_018443079.1};	--	GO:0005768,endosome; GO:0005794,Golgi apparatus; GO:0016021,integral component of membrane; GO:0005802,trans-Golgi network; GO:0048544,recognition of pollen; GO:0000003,reproduction; GO:0007154,cell communication; GO:0008037,cell recognition; GO:0008150,biological_process; GO:0009856,pollination; GO:0009875,pollen-pistil interaction; GO:0009987,cellular process; GO:0022414,reproductive process; G…	PF01453.27:D-mannose binding lectin	--	--	--
Rsa10005929	2.5669	2.102	2.9569	0.7594	0.4182	0.5878	2.557	2.7201	2.1956	K15634 2,3-bisphosphoglycerate-dependent phosphoglycerate mutase [EC:5.4.2.11] | (RefSeq) metal-independent phosphoserine phosphatase (A)	ko00010: Glycolysis / Gluconeogenesis; ko00260: Glycine, serine and threonine metabolism; ko01100: Metabolic pathways; ko01110: Biosynthesis of secondary metabolites; ko01200: Carbon metabolism; ko01230: Biosynthesis of amino acids	PREDICTED: metal-independent phosphoserine phosphatase [Raphanus sativus]	SERCL_ARATH RecName: Full=Metal-independent phosphoserine phosphatase; Short=iPSP; EC=3.1.3.3 {ECO:0000269|PubMed:22337887}; AltName: Full=Phosphoglycerate mutase-like protein 3 {ECO:0000305};	A0A6J0K8J6_RAPSA SubName: Full=metal-independent phosphoserine phosphatase {ECO:0000313|RefSeq:XP_018444365.1};	Phosphoglycerate mutase	GO:0005737,cytoplasm; GO:0036424,L-phosphoserine phosphatase activity; GO:0016791,phosphatase activity; GO:0070179,D-serine biosynthetic process; GO:0006564,L-serine biosynthetic process; GO:0003674,molecular_function; GO:0003824,catalytic activity; GO:0004647,phosphoserine phosphatase activity; GO:0016787,hydrolase activity; GO:0016788,hydrolase activity, acting on ester bonds; GO:0042578,phosph…	PF00300.25:Histidine phosphatase superfamily (branch 1)	--	--	--
Rsa10005935	1.9597	1.3935	1.3052	1.1446	1.0145	0.7404	0.6634	0.5857	0.7375	K22684 metacaspase-1 [EC:3.4.22.-] | (RefSeq) metacaspase-5-like (A)	--	PREDICTED: metacaspase-9-like [Raphanus sativus]	MCA9_ARATH RecName: Full=Metacaspase-9; Short=AtMC9; EC=3.4.22.-; Contains: RecName: Full=Metacaspase-9 subunit p20; Contains: RecName: Full=Metacaspase-9 subunit p10; AltName: Full=Metacaspase 2f; Short=AtMCP2f;	A0A6J0K4P0_RAPSA SubName: Full=metacaspase-9-like {ECO:0000313|RefSeq:XP_018442441.1};	Metacaspase involved in regulation of apoptosis	GO:0048046,apoplast; GO:0008234,cysteine-type peptidase activity; GO:0006508,proteolysis; GO:0003674,molecular_function; GO:0003824,catalytic activity; GO:0008233,peptidase activity; GO:0016787,hydrolase activity; GO:0140096,catalytic activity, acting on a protein; GO:0006807,nitrogen compound metabolic process; GO:0008150,biological_process; GO:0008152,metabolic process; GO:0019538,protein metab…	PF00656.25:Caspase domain	--	--	--
Rsa10005943	0.6626	0.5026	0.6889	2.4107	2.7179	2.3181	1.0153	1.0034	0.95	K01728 pectate lyase [EC:4.2.2.2] | (RefSeq) probable pectate lyase 18 (A)	ko00040: Pentose and glucuronate interconversions; ko01100: Metabolic pathways	PREDICTED: probable pectate lyase 18 [Raphanus sativus]	PLY12_ARATH RecName: Full=Probable pectate lyase 12; EC=4.2.2.2; Flags: Precursor;	A0A6J0K8G5_RAPSA RecName: Full=Pectate lyase {ECO:0000256|ARBA:ARBA00012272, ECO:0000256|RuleBase:RU361123}; EC=4.2.2.2 {ECO:0000256|ARBA:ARBA00012272, ECO:0000256|RuleBase:RU361123};	--	GO:0031225,anchored component of membrane; GO:0046872,metal ion binding; GO:0030570,pectate lyase activity; GO:0045490,pectin catabolic process; GO:0003674,molecular_function; GO:0005488,binding; GO:0043167,ion binding; GO:0043169,cation binding; GO:0003824,catalytic activity; GO:0016829,lyase activity; GO:0016835,carbon-oxygen lyase activity; GO:0016837,carbon-oxygen lyase activity, acting on po…	PF00544.22:Pectate lyase	--	--	--
Rsa10005946	0.3257	0.1965	0.1731	2.1938	2.6175	2.4113	0.2849	0.2124	0.2865	--	--	PREDICTED: zinc finger protein ZAT6-like [Raphanus sativus]	ZAT6_ARATH RecName: Full=Zinc finger protein ZAT6; AltName: Full=COLD INDUCED ZINC FINGER PROTEIN 2;	A0A6J0K2Q4_RAPSA SubName: Full=zinc finger protein ZAT6-like {ECO:0000313|RefSeq:XP_018442237.1};	FOG: Zn-finger	GO:0005634,nucleus; GO:0003700,DNA-binding transcription factor activity; GO:0046872,metal ion binding; GO:0000978,RNA polymerase II cis-regulatory region sequence-specific DNA binding; GO:0000976,transcription regulatory region sequence-specific DNA binding; GO:0071456,cellular response to hypoxia; GO:0055062,phosphate ion homeostasis; GO:2000280,regulation of root development; GO:0003674,molecu…	PF13912.9:C2H2-type zinc finger	C2H2	TF	C2H2
Rsa10005951	31.6291	29.9206	31.2689	10.3338	9.803	9.9549	32.2469	29.6021	26.7414	K21484 benzoate/salicylate 1-O-methyltransferase [EC:2.1.1.273 2.1.1.274] | (RefSeq) salicylate/benzoate carboxyl methyltransferase-like (A)	--	unnamed protein product [Brassica rapa]	BSMT1_ARATH RecName: Full=Salicylate/benzoate carboxyl methyltransferase; AltName: Full=Benzoate O-methyltransferase; EC=2.1.1.273; AltName: Full=S-adenosyl-L-methionine:benzoic acid carboxyl methyltransferase; AltName: Full=S-adenosyl-L-methionine:salicylate acid carboxyl methyltransferase; AltName: Full=SABATH methyltransferase; AltName: Full=Salicylate carboxymethyltransferase; EC=2.1.1.274;	A0A8D9DM86_BRACM SubName: Full=(field mustard) hypothetical protein {ECO:0000313|EMBL:CAG7876282.1};	--	GO:0052624,2-phytyl-1,4-naphthoquinone methyltransferase activity; GO:0046872,metal ion binding; GO:0080150,S-adenosyl-L-methionine:benzoic acid carboxyl methyl transferase activity; GO:0008757,S-adenosylmethionine-dependent methyltransferase activity; GO:0006952,defense response; GO:0032259,methylation; GO:0051707,response to other organism; GO:0009611,response to wounding; GO:0003674,molecular_…	PF03492.18:SAM dependent carboxyl methyltransferase	--	--	--
Rsa10005953	0.8177	1.2687	1.0868	0.2605	0.3108	0.2184	0.7549	0.7554	0.7993	K21484 benzoate/salicylate 1-O-methyltransferase [EC:2.1.1.273 2.1.1.274] | (RefSeq) salicylate/benzoate carboxyl methyltransferase-like (A)	--	PREDICTED: salicylate/benzoate carboxyl methyltransferase-like [Raphanus sativus]	BSMT1_ARATH RecName: Full=Salicylate/benzoate carboxyl methyltransferase; AltName: Full=Benzoate O-methyltransferase; EC=2.1.1.273; AltName: Full=S-adenosyl-L-methionine:benzoic acid carboxyl methyltransferase; AltName: Full=S-adenosyl-L-methionine:salicylate acid carboxyl methyltransferase; AltName: Full=SABATH methyltransferase; AltName: Full=Salicylate carboxymethyltransferase; EC=2.1.1.274;	A0A6J0K4Z2_RAPSA SubName: Full=salicylate/benzoate carboxyl methyltransferase-like {ECO:0000313|RefSeq:XP_018442531.1, ECO:0000313|RefSeq:XP_018444146.1};	--	GO:0052624,2-phytyl-1,4-naphthoquinone methyltransferase activity; GO:0046872,metal ion binding; GO:0080150,S-adenosyl-L-methionine:benzoic acid carboxyl methyl transferase activity; GO:0008757,S-adenosylmethionine-dependent methyltransferase activity; GO:0006952,defense response; GO:0032259,methylation; GO:0051707,response to other organism; GO:0009611,response to wounding; GO:0003674,molecular_…	PF03492.18:SAM dependent carboxyl methyltransferase	--	--	--
Rsa10005971	2.0586	1.8062	2.0065	3.4766	2.9366	2.8635	1.4452	1.4693	1.6189	K00652 8-amino-7-oxononanoate synthase [EC:2.3.1.47] | (RefSeq) LOW QUALITY PROTEIN: 8-amino-7-oxononanoate synthase-like (A)	ko00780: Biotin metabolism; ko01100: Metabolic pathways; ko01240: Biosynthesis of cofactors	8-amino-7-oxononanoate synthase isoform X1 [Brassica rapa]	BIOF_ARATH RecName: Full=8-amino-7-oxononanoate synthase; Short=AONS; EC=2.3.1.47 {ECO:0000269|PubMed:16299174}; AltName: Full=7-keto-8-amino-pelargonic acid synthase {ECO:0000303|PubMed:16299174}; Short=7-KAP synthase {ECO:0000303|PubMed:16299174}; Short=KAPA synthase {ECO:0000303|PubMed:16299174}; AltName: Full=8-amino-7-ketopelargonate synthase; AltName: Full=Biotin synthase 4 {ECO:0000303|Pub…	A0A397XPD0_BRACM SubName: Full=(field mustard) hypothetical protein {ECO:0000313|EMBL:CAG7912010.1};	Glycine C-acetyltransferase/2-amino-3-ketobutyrate-CoA ligase	GO:0005829,cytosol; GO:0005777,peroxisome; GO:0008710,8-amino-7-oxononanoate synthase activity; GO:0030170,pyridoxal phosphate binding; GO:0009102,biotin biosynthetic process; GO:0003674,molecular_function; GO:0003824,catalytic activity; GO:0016740,transferase activity; GO:0016746,transferase activity, transferring acyl groups; GO:0016747,transferase activity, transferring acyl groups other than …	PF00155.24:Aminotransferase class I and II	--	--	--
Rsa10005972	6.4268	6.6694	6.7574	2.635	2.2369	2.5918	6.077	5.8684	6.1851	K21995 cytochrome P450 family 77 subfamily A [EC:1.14.-.-] | (RefSeq) cytochrome P450 77A4-like (A)	ko00073: Cutin, suberine and wax biosynthesis	PREDICTED: cytochrome P450 77A4-like [Raphanus sativus]	C77A4_ARATH RecName: Full=Cytochrome P450 77A4; EC=1.14.-.-; AltName: Full=Fatty acid epoxidase;	A0A6J0KD71_RAPSA SubName: Full=cytochrome P450 77A4-like {ECO:0000313|RefSeq:XP_018445461.1};	Cytochrome P450 CYP2 subfamily	GO:0016021,integral component of membrane; GO:0016020,membrane; GO:0020037,heme binding; GO:0005506,iron ion binding; GO:0016709,oxidoreductase activity, acting on paired donors, with incorporation or reduction of molecular oxygen, NAD(P)H as one donor, and incorporation of one atom of oxygen; GO:0019395,fatty acid oxidation; GO:0003674,molecular_function; GO:0005488,binding; GO:0046906,tetrapyrr…	PF00067.25:Cytochrome P450	MADS-M-type	TF	MADS->MADS-M-type
Rsa10005999	1.0898	0.7427	1.029	0.5456	0.4475	0.4003	0.5825	0.3257	0.6225	--	--	PREDICTED: leucine-rich repeat extensin-like protein 6 [Raphanus sativus]	LRX6_ARATH RecName: Full=Leucine-rich repeat extensin-like protein 6; Short=AtLRX6; Short=LRR/EXTENSIN6; AltName: Full=Cell wall hydroxyproline-rich glycoprotein; Flags: Precursor;	A0A6J0NYA4_RAPSA SubName: Full=leucine-rich repeat extensin-like protein 6 {ECO:0000313|RefSeq:XP_018489261.1};	--	GO:0005576,extracellular region; GO:0005199,structural constituent of cell wall; GO:0071555,cell wall organization; GO:0003674,molecular_function; GO:0005198,structural molecule activity; GO:0008150,biological_process; GO:0009987,cellular process; GO:0016043,cellular component organization; GO:0045229,external encapsulating structure organization; GO:0071554,cell wall organization or biogenesis; …	PF13855.9:Leucine rich repeat	--	--	--
Rsa10006004	35.0826	34.5444	31.4838	14.0437	14.145	12.8766	23.2328	22.7045	23.8814	K00547 homocysteine S-methyltransferase [EC:2.1.1.10] | (RefSeq) homocysteine S-methyltransferase 3 (A)	ko00270: Cysteine and methionine metabolism; ko01100: Metabolic pathways; ko01110: Biosynthesis of secondary metabolites	PREDICTED: homocysteine S-methyltransferase 3 [Raphanus sativus]	HMT3_ARATH RecName: Full=Homocysteine S-methyltransferase 3; EC=2.1.1.10; AltName: Full=S-methylmethionine:homocysteine methyltransferase 3; Short=AtHMT-3; Short=SMM:Hcy S-methyltransferase 3;	A0A6J0NQS7_RAPSA SubName: Full=homocysteine S-methyltransferase 3 {ECO:0000313|RefSeq:XP_018486516.1};	Homocysteine S-methyltransferase	GO:0047150,betaine-homocysteine S-methyltransferase activity; GO:0008898,S-adenosylmethionine-homocysteine S-methyltransferase activity; GO:0061627,S-methylmethionine-homocysteine S-methyltransferase activity; GO:0008270,zinc ion binding; GO:0009086,methionine biosynthetic process; GO:0032259,methylation; GO:0033528,S-methylmethionine cycle; GO:0003674,molecular_function; GO:0003824,catalytic act…	PF02574.19:Homocysteine S-methyltransferase	--	--	--
Rsa10006009	21.7847	18.5973	19.7446	58.4378	59.9269	63.5119	19.507	17.779	16.0773	--	--	hypothetical protein HID58_018921 [Brassica napus]	LTPG5_ARATH RecName: Full=Non-specific lipid transfer protein GPI-anchored 5 {ECO:0000303|PubMed:23893219}; Short=AtLTPG-5 {ECO:0000303|PubMed:23893219}; Short=Protein LTP-GPI-ANCHORED 5 {ECO:0000303|PubMed:23893219}; AltName: Full=Xylogen like protein 12 {ECO:0000303|PubMed:21558309}; Short=AtXYLP12 {ECO:0000303|PubMed:21558309}; Short=AtXYP8 {ECO:0000303|PubMed:21558309}; Flags: Precursor;	A0A3P6FLC5_BRAOL RecName: Full=AAI domain-containing protein {ECO:0000259|SMART:SM00499};	--	GO:0031225,anchored component of membrane; GO:0005829,cytosol; GO:0005886,plasma membrane; GO:0008289,lipid binding; GO:0050832,defense response to fungus; GO:0006869,lipid transport; GO:0140426,PAMP-triggered immunity signalling pathway; GO:0002237,response to molecule of bacterial origin; GO:0002240,response to molecule of oomycetes origin; GO:0009624,response to nematode; GO:0003674,molecular_…	PF14368.9:Probable lipid transfer	--	--	--
Rsa10006045	0.1142	0.1353	0.1808	0.5858	0.4603	0.4193	0.6101	0.5118	0.3989	--	--	hypothetical protein N665_4577s0001, partial [Sinapis alba]	RLP6_ARATH RecName: Full=Receptor-like protein 6 {ECO:0000303|PubMed:18434605}; Short=AtRLP6 {ECO:0000303|PubMed:18434605}; Flags: Precursor;	A0A8D9DJ78_BRACM SubName: Full=(field mustard) hypothetical protein {ECO:0000313|EMBL:CAG7876711.1};	FOG: Leucine rich repeat	GO:0016021,integral component of membrane; GO:0005886,plasma membrane; GO:0005575,cellular_component; GO:0016020,membrane; GO:0031224,intrinsic component of membrane; GO:0110165,cellular anatomical entity; GO:0071944,cell periphery	PF13855.9:Leucine rich repeat	--	--	--
Rsa10006046	4.2392	4.2398	4.0621	34.2268	32.8657	34.7068	6.8836	7.634	7.5394	--	--	unnamed protein product [Brassica rapa]	RLP53_ARATH RecName: Full=Receptor-like protein 53 {ECO:0000303|PubMed:18434605}; Short=AtRLP53 {ECO:0000303|PubMed:18434605}; Flags: Precursor;	A0A8D9DJ78_BRACM SubName: Full=(field mustard) hypothetical protein {ECO:0000313|EMBL:CAG7876711.1};	FOG: Leucine rich repeat	GO:0016021,integral component of membrane; GO:0005886,plasma membrane; GO:0005575,cellular_component; GO:0016020,membrane; GO:0031224,intrinsic component of membrane; GO:0110165,cellular anatomical entity; GO:0071944,cell periphery	PF13855.9:Leucine rich repeat	--	--	--
Rsa10006050	9.2065	12.1641	9.2651	6.7893	6.0752	7.3951	15.4912	15.4171	15.5104	K16871 4-aminobutyrate---pyruvate transaminase [EC:2.6.1.96] | (RefSeq) gamma-aminobutyrate transaminase POP2, mitochondrial isoform X1 (A)	ko00250: Alanine, aspartate and glutamate metabolism; ko00650: Butanoate metabolism; ko01100: Metabolic pathways	hypothetical protein IGI04_019772 [Brassica rapa subsp. trilocularis]	GATP_ARATH RecName: Full=Gamma-aminobutyrate transaminase POP2, mitochondrial {ECO:0000303|PubMed:12859897}; Short=AtGABA-T {ECO:0000303|Ref.1}; EC=2.6.1.96 {ECO:0000269|PubMed:19264755, ECO:0000269|Ref.1}; AltName: Full=Gamma-aminobutyric acid aminotransferase 1 {ECO:0000303|PubMed:21690177}; AltName: Full=Protein HEXENAL RESPONSE 1 {ECO:0000303|PubMed:17971036}; AltName: Full=Protein POLLEN-PIS…	A0A6J0NXW8_RAPSA SubName: Full=gamma-aminobutyrate transaminase POP2, mitochondrial isoform X1 {ECO:0000313|RefSeq:XP_018489499.1};	Alanine-glyoxylate aminotransferase AGT2	GO:0005829,cytosol; GO:0005794,Golgi apparatus; GO:0005739,mitochondrion; GO:0000325,plant-type vacuole; GO:0003867,4-aminobutyrate transaminase activity; GO:0034387,4-aminobutyrate:pyruvate transaminase activity; GO:0004015,adenosylmethionine-8-amino-7-oxononanoate transaminase activity; GO:0050897,cobalt ion binding; GO:0102351,gamma-aminobutyrate transaminase (glyoxylate dependent) activity; G…	PF00202.24:Aminotransferase class-III	--	--	--
Rsa10006057	1.365	1.0565	1.1132	0.3347	0.5991	0.5146	0.536	0.2331	0.8088	--	--	unnamed protein product [Eruca vesicaria subsp. sativa]	VAB_ARATH RecName: Full=VAN3-binding protein {ECO:0000303|PubMed:19363154}; AltName: Full=Protein FORKED 1;	A0A3P6D9F1_BRAOL SubName: Full=Uncharacterized protein {ECO:0000313|EMBL:VDD20994.1};	--	GO:0009734,auxin-activated signaling pathway; GO:0010305,leaf vascular tissue pattern formation; GO:0010087,phloem or xylem histogenesis; GO:0006892,post-Golgi vesicle-mediated transport; GO:0009733,response to auxin; GO:0007154,cell communication; GO:0007165,signal transduction; GO:0008150,biological_process; GO:0009719,response to endogenous stimulus; GO:0009725,response to hormone; GO:0009755,…	PF05703.14:Auxin canalisation	--	--	--
Rsa10006090	0.8097	0.7677	1.0016	1.4967	2.195	1.5688	1.3316	0.9307	1.105	K00051 malate dehydrogenase (NADP+) [EC:1.1.1.82] | (RefSeq) malate dehydrogenase [NADP], chloroplastic-like (A)	ko00620: Pyruvate metabolism; ko00710: Carbon fixation in photosynthetic organisms; ko01100: Metabolic pathways; ko01200: Carbon metabolism	PREDICTED: malate dehydrogenase [NADP]	MDHNP_ARATH RecName: Full=Malate dehydrogenase [NADP], chloroplastic {ECO:0000305}; EC=1.1.1.82 {ECO:0000305}; AltName: Full=NADP-MDH {ECO:0000305}; Flags: Precursor;	A0A6J0MHA7_RAPSA RecName: Full=Malate dehydrogenase [NADP], chloroplastic {ECO:0000256|ARBA:ARBA00016572}; EC=1.1.1.82 {ECO:0000256|ARBA:ARBA00013132}; AltName: Full=NADP-MDH {ECO:0000256|ARBA:ARBA00033185};	Malate dehydrogenase	GO:0048046,apoplast; GO:0009507,chloroplast; GO:0009941,chloroplast envelope; GO:0009570,chloroplast stroma; GO:0005739,mitochondrion; GO:0009536,plastid; GO:0009579,thylakoid; GO:0030060,L-malate dehydrogenase activity; GO:0046554,malate dehydrogenase (NADP+) activity; GO:0008746,NAD(P)+ transhydrogenase activity; GO:0006108,malate metabolic process; GO:0006734,NADH metabolic process; GO:0006107…	PF02866.21:lactate/malate dehydrogenase, alpha/beta C-terminal domain	--	--	--
Rsa10006095	16.0095	16.1994	17.4547	160.625	154.864	157.824	40.0802	36.4636	38.954	K00430 peroxidase [EC:1.11.1.7] | (RefSeq) peroxidase 67-like (A)	ko00940: Phenylpropanoid biosynthesis; ko01100: Metabolic pathways; ko01110: Biosynthesis of secondary metabolites	PREDICTED: peroxidase 67-like [Raphanus sativus]	PER67_ARATH RecName: Full=Peroxidase 67; Short=Atperox P67; EC=1.11.1.7; AltName: Full=ATP44; Flags: Precursor;	A0A6J0KWN5_RAPSA RecName: Full=Peroxidase {ECO:0000256|ARBA:ARBA00012313, ECO:0000256|RuleBase:RU362060}; EC=1.11.1.7 {ECO:0000256|ARBA:ARBA00012313, ECO:0000256|RuleBase:RU362060};	--	GO:0005576,extracellular region; GO:0020037,heme binding; GO:0046872,metal ion binding; GO:0004601,peroxidase activity; GO:0042744,hydrogen peroxide catabolic process; GO:0006979,response to oxidative stress; GO:0003674,molecular_function; GO:0005488,binding; GO:0046906,tetrapyrrole binding; GO:0097159,organic cyclic compound binding; GO:1901363,heterocyclic compound binding; GO:0043167,ion bindi…	PF00141.26:Peroxidase	--	--	--
Rsa10006184	2.1579	2.6522	2.1422	1.6406	1.0503	0.8724	3.2893	2.7231	3.4375	--	--	PREDICTED: AT-hook motif nuclear-localized protein 9-like [Raphanus sativus]	AHL9_ARATH RecName: Full=AT-hook motif nuclear-localized protein 9 {ECO:0000312|EMBL:FAA00280.1};	A0A6J0N1A4_RAPSA RecName: Full=AT-hook motif nuclear-localized protein {ECO:0000256|RuleBase:RU367031};	--	GO:0005634,nucleus; GO:0003680,minor groove of adenine-thymine-rich DNA binding; GO:0000217,DNA secondary structure binding; GO:0003674,molecular_function; GO:0003676,nucleic acid binding; GO:0003677,DNA binding; GO:0005488,binding; GO:0097159,organic cyclic compound binding; GO:1901363,heterocyclic compound binding; GO:0005575,cellular_component; GO:0005622,intracellular anatomical structure; GO…	PF03479.18:Plants and Prokaryotes Conserved (PCC) domain	--	--	--
Rsa10006193	0.3825	0.2591	0.293	0.8482	1.012	0.803	0.7303	0.8167	0.7933	K17497 phosphomannomutase [EC:5.4.2.8] | (RefSeq) phosphomannomutase-like (A)	ko00051: Fructose and mannose metabolism; ko00520: Amino sugar and nucleotide sugar metabolism; ko01100: Metabolic pathways; ko01110: Biosynthesis of secondary metabolites; ko01240: Biosynthesis of cofactors; ko01250: Biosynthesis of nucleotide sugars	PREDICTED: phosphomannomutase-like [Raphanus sativus]	PMM_ARATH RecName: Full=Phosphomannomutase {ECO:0000303|PubMed:17217471}; Short=AtPMM {ECO:0000303|PubMed:17217471}; EC=5.4.2.8 {ECO:0000269|PubMed:17217471};	A0A6J0N5G2_RAPSA RecName: Full=Phosphomannomutase {ECO:0000256|ARBA:ARBA00021706, ECO:0000256|RuleBase:RU361118}; EC=5.4.2.8 {ECO:0000256|ARBA:ARBA00012730, ECO:0000256|RuleBase:RU361118};	Phosphomannomutase	GO:0005829,cytosol; GO:0046872,metal ion binding; GO:0004615,phosphomannomutase activity; GO:0009298,GDP-mannose biosynthetic process; GO:0019853,L-ascorbic acid biosynthetic process; GO:0006013,mannose metabolic process; GO:0006487,protein N-linked glycosylation; GO:0003674,molecular_function; GO:0005488,binding; GO:0043167,ion binding; GO:0043169,cation binding; GO:0003824,catalytic activity; G…	PF03332.16:Eukaryotic phosphomannomutase	Others	TR	Others
Rsa10006206	0.1528	0.0966	0.0993	3.5696	3.9547	3.5062	0.4627	0.4871	0.3833	K20556 cytochrome P450 family 76 subfamily C | (RefSeq) cytochrome P450 76C2-like (A)	--	PREDICTED: cytochrome P450 76C2-like [Raphanus sativus]	C76C2_ARATH RecName: Full=Cytochrome P450 76C2; EC=1.14.-.-; AltName: Full=Protein YELLOW-LEAF-SPECIFIC GENE 6;	A0A6J0N2B3_RAPSA SubName: Full=cytochrome P450 76C2-like {ECO:0000313|RefSeq:XP_018478569.1};	Cytochrome P450 CYP2 subfamily	GO:0016021,integral component of membrane; GO:0020037,heme binding; GO:0005506,iron ion binding; GO:0004497,monooxygenase activity; GO:0016705,oxidoreductase activity, acting on paired donors, with incorporation or reduction of molecular oxygen; GO:0003674,molecular_function; GO:0005488,binding; GO:0046906,tetrapyrrole binding; GO:0097159,organic cyclic compound binding; GO:1901363,heterocyclic c…	PF00067.25:Cytochrome P450	--	--	--
Rsa10006230	0.8465	0.8644	0.7934	1.6301	1.5948	1.5309	0.5569	1.0509	0.7352	--	--	PREDICTED: zinc finger protein ZAT4-like [Raphanus sativus]	ZAT4_ARATH RecName: Full=Zinc finger protein ZAT4;	A0A6J0NC51_RAPSA SubName: Full=zinc finger protein ZAT4-like {ECO:0000313|RefSeq:XP_018482059.1};	FOG: Zn-finger	GO:0005634,nucleus; GO:0003700,DNA-binding transcription factor activity; GO:0046872,metal ion binding; GO:0006355,regulation of transcription, DNA-templated; GO:0003674,molecular_function; GO:0140110,transcription regulator activity; GO:0005488,binding; GO:0043167,ion binding; GO:0043169,cation binding; GO:0006139,nucleobase-containing compound metabolic process; GO:0006351,transcription, DNA-te…	PF13912.9:C2H2-type zinc finger	C2H2	TF	C2H2
Rsa10006234	1.5214	1.4637	1.5919	0.8289	0.4544	0.5635	1.2437	1.1501	0.9142	K17912 9-cis-beta-carotene 9',10'-cleaving dioxygenase [EC:1.13.11.68] | (RefSeq) carotenoid cleavage dioxygenase 7, chloroplastic (A)	ko00906: Carotenoid biosynthesis; ko01110: Biosynthesis of secondary metabolites	PREDICTED: carotenoid cleavage dioxygenase 7, chloroplastic [Raphanus sativus]	CCD7_ARATH RecName: Full=Carotenoid cleavage dioxygenase 7, chloroplastic; Short=AtCCD7; AltName: Full=AtNCED7; AltName: Full=Beta,beta-carotene 9',10'-oxygenase; EC=1.13.11.68; AltName: Full=Protein MORE AXILLARY BRANCHING 3; AltName: Full=Protein MORE AXILLARY GROWTH 3; Flags: Precursor;	A0A6J0N978_RAPSA SubName: Full=carotenoid cleavage dioxygenase 7, chloroplastic {ECO:0000313|RefSeq:XP_018481084.1};	Beta, beta-carotene 15,15'-dioxygenase and related enzymes	GO:0009507,chloroplast; GO:0102395,9-cis-beta-carotene 9',10'-cleavage oxygenase activity; GO:0045549,9-cis-epoxycarotenoid dioxygenase activity; GO:0010436,carotenoid dioxygenase activity; GO:0046872,metal ion binding; GO:0016702,oxidoreductase activity, acting on single donors with incorporation of molecular oxygen, incorporation of two atoms of oxygen; GO:0016121,carotene catabolic process; GO…	PF03055.18:Retinal pigment epithelial membrane protein	--	--	--
Rsa10006237	8.3256	7.5556	7.4773	2.0246	2.0959	2.2469	5.1494	3.8036	4.4122	K09286 EREBP-like factor | (RefSeq) dehydration-responsive element-binding protein 3-like (A)	--	PREDICTED: ethylene-responsive transcription factor ERF034-like [Raphanus sativus]	ERF34_ARATH RecName: Full=Ethylene-responsive transcription factor ERF034;	A0A6J0N8A1_RAPSA SubName: Full=ethylene-responsive transcription factor ERF034-like {ECO:0000313|RefSeq:XP_018480426.1};	--	GO:0005634,nucleus; GO:0003700,DNA-binding transcription factor activity; GO:0000976,transcription regulatory region sequence-specific DNA binding; GO:0009873,ethylene-activated signaling pathway; GO:0003674,molecular_function; GO:0140110,transcription regulator activity; GO:0001067,regulatory region nucleic acid binding; GO:0003676,nucleic acid binding; GO:0003677,DNA binding; GO:0003690,double-…	PF00847.23:AP2 domain	AP2/ERF-ERF	TF	AP2/ERF->AP2/ERF-ERF
Rsa10006325	3.5039	4.1449	4.2609	10.4922	9.7276	8.9659	6.2428	5.7847	5.8847	K24345 calcium-binding protein KIC and related proteins | (RefSeq) calcium-binding protein KIC (A)	--	PREDICTED: calcium-binding protein KIC [Raphanus sativus]	KIC_ARATH RecName: Full=Calcium-binding protein KIC {ECO:0000303|PubMed:14688294}; AltName: Full=KCBP-interacting calcium-binding protein {ECO:0000303|PubMed:14688294};	A0A6J0N3A6_RAPSA SubName: Full=calcium-binding protein KIC {ECO:0000313|RefSeq:XP_018478536.1};	Ca2+-binding protein (centrin/caltractin), EF-Hand superfamily protein	GO:0005509,calcium ion binding; GO:0010091,trichome branching; GO:0003674,molecular_function; GO:0005488,binding; GO:0043167,ion binding; GO:0043169,cation binding; GO:0046872,metal ion binding; GO:0000902,cell morphogenesis; GO:0000904,cell morphogenesis involved in differentiation; GO:0008150,biological_process; GO:0009653,anatomical structure morphogenesis; GO:0009888,tissue development; GO:00…	PF13833.9:EF-hand domain pair	--	--	--
Rsa10006338	18.418	18.7594	18.0524	8.9113	8.8447	8.1653	14.8634	14.0009	15.6161	K25006 RNA-binding protein 24/38 | (RefSeq) RNA-binding protein 24-like (A)	--	PREDICTED: RNA-binding protein 24-B-like [Raphanus sativus]	ARP1_ARATH RecName: Full=Probable RNA-binding protein ARP1; AltName: Full=ABA-regulated RNA-binding protein 1 {ECO:0000303|PubMed:23040517};	A0A6J0NF33_RAPSA SubName: Full=RNA-binding protein 24-B-like {ECO:0000313|RefSeq:XP_018478275.1, ECO:0000313|RefSeq:XP_018478299.1};	Predicted RNA-binding protein SEB4 (RRM superfamily)	GO:0005634,nucleus; GO:0003730,mRNA 3'-UTR binding; GO:0003729,mRNA binding; GO:0010029,regulation of seed germination; GO:0009737,response to abscisic acid; GO:0009651,response to salt stress; GO:0009414,response to water deprivation; GO:0003674,molecular_function; GO:0003676,nucleic acid binding; GO:0003723,RNA binding; GO:0005488,binding; GO:0097159,organic cyclic compound binding; GO:1901363,…	PF00076.25:RNA recognition motif. (a.k.a. RRM, RBD, or RNP domain)	--	--	--
Rsa10006365	3.9147	4.7384	5.6828	9.7581	10.2493	11.2943	8.1917	7.3189	7.6127	K13424 WRKY transcription factor 33 | (RefSeq) probable WRKY transcription factor 26 (A)	ko04016: MAPK signaling pathway - plant; ko04626: Plant-pathogen interaction	PREDICTED: probable WRKY transcription factor 23 [Raphanus sativus]	WRK23_ARATH RecName: Full=WRKY transcription factor 23; AltName: Full=WRKY DNA-binding protein 23;	A0A6J0N3G8_RAPSA SubName: Full=probable WRKY transcription factor 23 {ECO:0000313|RefSeq:XP_018478508.1};	--	GO:0005634,nucleus; GO:0003700,DNA-binding transcription factor activity; GO:0000976,transcription regulatory region sequence-specific DNA binding; GO:1901703,protein localization involved in auxin polar transport; GO:0009733,response to auxin; GO:0009624,response to nematode; GO:0003674,molecular_function; GO:0140110,transcription regulator activity; GO:0001067,regulatory region nucleic acid bin…	PF03106.18:WRKY DNA -binding domain	WRKY	TF	WRKY
Rsa10006376	1.1029	1.5913	1.075	14.645	16.2701	17.796	2.1018	2.0638	2.3203	K09286 EREBP-like factor | (RefSeq) ethylene-responsive transcription factor RAP2-3-like (A)	--	PREDICTED: ethylene-responsive transcription factor ERF071 [Raphanus sativus]	ERF71_ARATH RecName: Full=Ethylene-responsive transcription factor ERF071 {ECO:0000305}; Short=AtERF71 {ECO:0000303|PubMed:25344007}; AltName: Full=Protein HYPOXIA RESPONSIVE ERF 2 {ECO:0000303|PubMed:20113439};	A0A6J0N6I6_RAPSA SubName: Full=ethylene-responsive transcription factor ERF071 {ECO:0000313|RefSeq:XP_018480277.1};	--	GO:0005634,nucleus; GO:0003700,DNA-binding transcription factor activity; GO:1990837,sequence-specific double-stranded DNA binding; GO:0071456,cellular response to hypoxia; GO:0006952,defense response; GO:0009873,ethylene-activated signaling pathway; GO:0045893,positive regulation of transcription, DNA-templated; GO:2000280,regulation of root development; GO:0034059,response to anoxia; GO:0009414…	PF00847.23:AP2 domain	AP2/ERF-ERF	TF	AP2/ERF->AP2/ERF-ERF
Rsa10006379	1.2466	1.3432	1.2703	1.9292	2.0986	2.4265	0.6058	1.0839	1.0968	K18368 caffeoylshikimate esterase [EC:3.1.1.-] | (RefSeq) caffeoylshikimate esterase-like (A)	ko00940: Phenylpropanoid biosynthesis; ko01100: Metabolic pathways; ko01110: Biosynthesis of secondary metabolites	PREDICTED: caffeoylshikimate esterase-like [Raphanus sativus]	CSE_ARATH RecName: Full=Caffeoylshikimate esterase; EC=3.1.1.-; AltName: Full=Lysophospholipase 2; Short=LysoPL2;	A0A6J0NNQ0_RAPSA SubName: Full=caffeoylshikimate esterase-like {ECO:0000313|RefSeq:XP_018485318.1};	Lysophospholipase	GO:0005783,endoplasmic reticulum; GO:0005794,Golgi apparatus; GO:0016020,membrane; GO:0005634,nucleus; GO:0005886,plasma membrane; GO:0009506,plasmodesma; GO:0003846,2-acylglycerol O-acyltransferase activity; GO:0090430,caffeoyl-CoA: alcohol caffeoyl transferase activity; GO:0016787,hydrolase activity; GO:0016298,lipase activity; GO:0004622,lysophospholipase activity; GO:0009809,lignin biosynthet…	PF12146.11:Serine aminopeptidase, S33	--	--	--
Rsa10006392	7.6965	6.0059	6.9706	10.4347	10.8223	11.4946	5.6793	4.3971	6.0787	--	--	PREDICTED: non-specific lipid transfer protein GPI-anchored 2 [Raphanus sativus]	LTG16_ARATH RecName: Full=Non-specific lipid transfer protein GPI-anchored 16 {ECO:0000303|PubMed:23893219}; Short=AtLTPG-16 {ECO:0000303|PubMed:23893219}; Short=Protein LTP-GPI-ANCHORED 16 {ECO:0000303|PubMed:23893219}; AltName: Full=Protein EMBRYO SAC DEVELOPMENT ARREST 4 {ECO:0000303|PubMed:15634699}; AltName: Full=Xylogen like protein 6 {ECO:0000303|Ref.1}; Short=AtXYP6 {ECO:0000303|Ref.1}; F…	A0A6J0N9J3_RAPSA SubName: Full=non-specific lipid transfer protein GPI-anchored 2 {ECO:0000313|RefSeq:XP_018480881.1};	--	GO:0031225,anchored component of membrane; GO:0005886,plasma membrane; GO:0009561,megagametogenesis; GO:0007275,multicellular organism development; GO:0008150,biological_process; GO:0009553,embryo sac development; GO:0032501,multicellular organismal process; GO:0032502,developmental process; GO:0048229,gametophyte development; GO:0048856,anatomical structure development; GO:0005575,cellular_compo…	PF14368.9:Probable lipid transfer	--	--	--
Rsa10006449	3.6471	2.1677	2.7059	0.8721	1.4958	1.5997	1.7457	1.7571	1.6974	K07198 5'-AMP-activated protein kinase, catalytic alpha subunit [EC:2.7.11.11] | (RefSeq) CBL-interacting serine/threonine-protein kinase 17-like (A)	--	PREDICTED: CBL-interacting serine/threonine-protein kinase 17-like [Raphanus sativus]	CIPKH_ARATH RecName: Full=CBL-interacting serine/threonine-protein kinase 17; EC=2.7.11.1; AltName: Full=SNF1-related kinase 3.21; AltName: Full=SOS2-like protein kinase PKS20;	A0A6J0KGU2_RAPSA RecName: Full=Non-specific serine/threonine protein kinase {ECO:0000256|ARBA:ARBA00012513}; EC=2.7.11.1 {ECO:0000256|ARBA:ARBA00012513};	Serine/threonine protein kinase	GO:0005524,ATP binding; GO:0106310,protein serine kinase activity; GO:0004674,protein serine/threonine kinase activity; GO:0035556,intracellular signal transduction; GO:0006468,protein phosphorylation; GO:0000166,nucleotide binding; GO:0003674,molecular_function; GO:0005488,binding; GO:0017076,purine nucleotide binding; GO:0030554,adenyl nucleotide binding; GO:0032553,ribonucleotide binding; GO:0…	PF03822.17:NAF domain	--	--	--
Rsa10006553	1.8573	5.4591	1.9159	3.363	7.0264	4.4703	5.6586	10.0288	9.3197	K19986 exocyst complex component 8 | (RefSeq) exocyst complex component EXO84B (A)	--	PREDICTED: exocyst complex component EXO84B [Raphanus sativus]	EX84B_ARATH RecName: Full=Exocyst complex component EXO84B {ECO:0000303|PubMed:19895414}; Short=AtExo80b {ECO:0000303|PubMed:19895414};	A0A6J0LAW7_RAPSA SubName: Full=exocyst complex component EXO84B {ECO:0000313|RefSeq:XP_018457003.1};	Exocyst complex subunit	GO:0005856,cytoskeleton; GO:0005829,cytosol; GO:0000145,exocyst; GO:0005576,extracellular region; GO:0048471,perinuclear region of cytoplasm; GO:0009524,phragmoplast; GO:0005886,plasma membrane; GO:0006887,exocytosis; GO:0006893,Golgi to plasma membrane transport; GO:0008104,protein localization; GO:0015031,protein transport; GO:0006810,transport; GO:0008150,biological_process; GO:0009987,cellula…	PF16528.8:Exocyst component 84 C-terminal	--	--	--
Rsa10006621	6.9132	7.467	6.8077	2.926	3.3207	3.5306	7.276	7.3702	7.4336	--	--	PREDICTED: WAT1-related protein At1g43650 [Raphanus sativus]	WTR7_ARATH RecName: Full=WAT1-related protein At1g43650;	A0A6J0KPJ5_RAPSA RecName: Full=WAT1-related protein {ECO:0000256|RuleBase:RU363077};	--	GO:0016021,integral component of membrane; GO:0005886,plasma membrane; GO:0022857,transmembrane transporter activity; GO:0003674,molecular_function; GO:0005215,transporter activity; GO:0005575,cellular_component; GO:0016020,membrane; GO:0031224,intrinsic component of membrane; GO:0110165,cellular anatomical entity; GO:0071944,cell periphery	PF00892.23:EamA-like transporter family	--	--	--
Rsa10006622	6.082	7.3429	6.7975	17.3364	17.0512	17.6347	11.6598	11.3914	10.4201	K03841 fructose-1,6-bisphosphatase I [EC:3.1.3.11] | (RefSeq) fructose-1,6-bisphosphatase, cytosolic (A)	ko00010: Glycolysis / Gluconeogenesis; ko00030: Pentose phosphate pathway; ko00051: Fructose and mannose metabolism; ko00710: Carbon fixation in photosynthetic organisms; ko01100: Metabolic pathways; ko01110: Biosynthesis of secondary metabolites; ko01200: Carbon metabolism	hypothetical protein N665_0349s0001 [Sinapis alba]	F16P2_ARATH RecName: Full=Fructose-1,6-bisphosphatase, cytosolic {ECO:0000305}; Short=FBPase {ECO:0000305}; EC=3.1.3.11 {ECO:0000269|PubMed:21253566}; AltName: Full=D-fructose-1,6-bisphosphate 1-phosphohydrolase {ECO:0000305}; AltName: Full=Protein FRUCTOSE INSENSITIVE 1 {ECO:0000303|PubMed:21253566};	A0A3P6GKB2_BRAOL RecName: Full=Fructose-bisphosphatase {ECO:0000256|ARBA:ARBA00013093}; EC=3.1.3.11 {ECO:0000256|ARBA:ARBA00013093}; AltName: Full=D-fructose-1,6-bisphosphate 1-phosphohydrolase {ECO:0000256|ARBA:ARBA00032973};	Fructose-1,6-bisphosphatase	GO:0005737,cytoplasm; GO:0005829,cytosol; GO:0005634,nucleus; GO:0042132,fructose 1,6-bisphosphate 1-phosphatase activity; GO:0046872,metal ion binding; GO:0030388,fructose 1,6-bisphosphate metabolic process; GO:0006002,fructose 6-phosphate metabolic process; GO:0006000,fructose metabolic process; GO:0006094,gluconeogenesis; GO:0015979,photosynthesis; GO:0009737,response to abscisic acid; GO:0009…	PF00316.23:Fructose-1-6-bisphosphatase, N-terminal domain	--	--	--
Rsa10006634	16.6429	13.3523	14.4747	26.664	27.8364	28.3775	11.2223	12.5503	8.8102	--	--	unnamed protein product [Thlaspi arvense]	MD33A_ARATH RecName: Full=Mediator of RNA polymerase II transcription subunit 33A; AltName: Full=REF4-related 1 protein; AltName: Full=REF4-resembling 1 protein;	A0A397YJ15_BRACM SubName: Full=Uncharacterized protein {ECO:0000313|EMBL:RID53317.1};	--	GO:0016592,mediator complex; GO:0009698,phenylpropanoid metabolic process; GO:2000762,regulation of phenylpropanoid metabolic process; GO:0006725,cellular aromatic compound metabolic process; GO:0008150,biological_process; GO:0008152,metabolic process; GO:0009987,cellular process; GO:0019748,secondary metabolic process; GO:0044237,cellular metabolic process; GO:0071704,organic substance metabolic…	--	--	--	--
Rsa10006635	0.4588	0.2175	0.492	1.0108	1.206	1.3484	1.3734	1.3714	0.9374	--	--	PREDICTED: dehydrin COR47-like [Raphanus sativus]	--	A0A6J0LDZ6_RAPSA SubName: Full=dehydrin COR47-like {ECO:0000313|RefSeq:XP_018458405.1};	--	GO:0046872,metal ion binding; GO:0009737,response to abscisic acid; GO:0009409,response to cold; GO:0009414,response to water deprivation; GO:0003674,molecular_function; GO:0005488,binding; GO:0043167,ion binding; GO:0043169,cation binding; GO:0008150,biological_process; GO:0009719,response to endogenous stimulus; GO:0009725,response to hormone; GO:0010033,response to organic substance; GO:003399…	PF00257.22:Dehydrin	--	--	--
Rsa10006660	3.3305	2.5836	4.2298	8.7919	6.9932	9.4905	3.2366	2.8957	2.6045	--	--	hypothetical protein F2Q68_00035833 [Brassica cretica]	SUV2_ARATH RecName: Full=Protein SENSITIVE TO UV 2 {ECO:0000303|PubMed:19619159, ECO:0000303|PubMed:28556304}; AltName: Full=ATR interacting protein {ECO:0000303|PubMed:19619158, ECO:0000303|PubMed:19619159}; Short=AtATRIP {ECO:0000303|PubMed:19619158, ECO:0000303|PubMed:19619159}; AltName: Full=Protein HYDROXYUREA-SENSITIVE 2 {ECO:0000303|PubMed:19619158};	A0A078HMY6_BRANA SubName: Full=(rape) hypothetical protein {ECO:0000313|EMBL:CAF1992152.1}; SubName: Full=BnaC07g18590D protein {ECO:0000313|EMBL:CDY38961.1};	--	GO:0005737,cytoplasm; GO:0005634,nucleus; GO:0004721,phosphoprotein phosphatase activity; GO:0046983,protein dimerization activity; GO:0006974,cellular response to DNA damage stimulus; GO:1902751,positive regulation of cell cycle G2/M phase transition; GO:0051726,regulation of cell cycle; GO:0010044,response to aluminum ion; GO:0072718,response to cisplatin; GO:0010332,response to gamma radiation…	--	--	--	--
Rsa10006673	0.9517	1.1029	1.778	2.4619	1.8634	1.8201	0.7348	0.8533	0.9097	K23717 solute carrier family 23 (nucleobase transporter), member 2 | (RefSeq) nucleobase-ascorbate transporter 5 (A)	--	PREDICTED: nucleobase-ascorbate transporter 4 [Raphanus sativus]	NAT4_ARATH RecName: Full=Nucleobase-ascorbate transporter 4; Short=AtNAT4; Short=AtPER;	A0A6J0KUW1_RAPSA SubName: Full=nucleobase-ascorbate transporter 4 {ECO:0000313|RefSeq:XP_018451700.1};	Xanthine/uracil transporters	GO:0016021,integral component of membrane; GO:0022857,transmembrane transporter activity; GO:0071702,organic substance transport; GO:0003674,molecular_function; GO:0005215,transporter activity; GO:0006810,transport; GO:0006811,ion transport; GO:0006820,anion transport; GO:0008150,biological_process; GO:0051179,localization; GO:0051234,establishment of localization; GO:0005575,cellular_component; …	PF00860.23:Permease family	--	--	--
Rsa10006679	24.7922	25.4931	25.7701	9.4324	9.7522	9.0009	25.9781	23.1104	24.9029	--	--	PREDICTED: uncharacterized protein LOC108822975 [Raphanus sativus]	--	A0A6J0KVT3_RAPSA SubName: Full=uncharacterized protein LOC108822975 {ECO:0000313|RefSeq:XP_018451693.1};	--	--	--	--	--	--
Rsa10006710	7.3016	4.5662	5.4512	65.3348	82.0348	82.8281	10.2966	12.258	11.3592	--	--	PREDICTED: protein ORGAN SIZE RELATED 1 [Raphanus sativus]	ORS1_ARATH RecName: Full=Protein ORGAN SIZE RELATED 1;	A0A6J0NC64_RAPSA SubName: Full=protein ORGAN SIZE RELATED 1 {ECO:0000313|RefSeq:XP_018481463.1};	--	GO:0005783,endoplasmic reticulum; GO:0016021,integral component of membrane; GO:0005634,nucleus; GO:0071215,cellular response to abscisic acid stimulus; GO:0071367,cellular response to brassinosteroid stimulus; GO:0071369,cellular response to ethylene stimulus; GO:0046622,positive regulation of organ growth; GO:0090696,post-embryonic plant organ development; GO:0051302,regulation of cell division…	--	--	--	--
Rsa10006777	0.9339	1.2052	0.7585	1.8442	2.0144	2.0256	1.2479	1.1785	1.1715	K00128 aldehyde dehydrogenase (NAD+) [EC:1.2.1.3] | (RefSeq) aldehyde dehydrogenase family 3 member H1 (A)	ko00010: Glycolysis / Gluconeogenesis; ko00053: Ascorbate and aldarate metabolism; ko00071: Fatty acid degradation; ko00280: Valine, leucine and isoleucine degradation; ko00310: Lysine degradation; ko00330: Arginine and proline metabolism; ko00340: Histidine metabolism; ko00380: Tryptophan metabolism; ko00410: beta-Alanine metabolism; ko00561: Glycerolipid metabolism; ko00620: Pyruvate metabolism…	PREDICTED: aldehyde dehydrogenase family 3 member H1 [Raphanus sativus]	AL3H1_ARATH RecName: Full=Aldehyde dehydrogenase family 3 member H1; Short=AtALDH4; Short=Ath-ALDH4; EC=1.2.1.3;	A0A6J0KLC0_RAPSA RecName: Full=Aldehyde dehydrogenase {ECO:0000256|PIRNR:PIRNR036492};	Aldehyde dehydrogenase	GO:0005737,cytoplasm; GO:0005783,endoplasmic reticulum; GO:0005794,Golgi apparatus; GO:0005634,nucleus; GO:0000325,plant-type vacuole; GO:0009506,plasmodesma; GO:0009536,plastid; GO:0004028,3-chloroallyl aldehyde dehydrogenase activity; GO:0004029,aldehyde dehydrogenase (NAD+) activity; GO:0043878,glyceraldehyde-3-phosphate dehydrogenase (NAD+) (non-phosphorylating) activity; GO:0006081,cellular …	PF00171.25:Aldehyde dehydrogenase family	--	--	--
Rsa10006783	28.5806	25.9921	27.5655	5.424	6.7217	6.3322	21.5311	19.6066	20.9492	--	--	PREDICTED: WAT1-related protein At1g44800-like [Raphanus sativus]	WTR8_ARATH RecName: Full=WAT1-related protein At1g44800;	A0A6J0LK44_RAPSA RecName: Full=WAT1-related protein {ECO:0000256|RuleBase:RU363077};	--	GO:0016021,integral component of membrane; GO:0005886,plasma membrane; GO:0015171,amino acid transmembrane transporter activity; GO:0034639,L-amino acid efflux transmembrane transporter activity; GO:0032973,amino acid export across plasma membrane; GO:0080144,amino acid homeostasis; GO:0043090,amino acid import; GO:0006865,amino acid transport; GO:0003674,molecular_function; GO:0005215,transporte…	PF00892.23:EamA-like transporter family	--	--	--
Rsa10006789	5.2316	6.0233	4.1886	0	1.5625	0.6275	1.7976	1.1169	1.8082	K07198 5'-AMP-activated protein kinase, catalytic alpha subunit [EC:2.7.11.11] | (RefSeq) CBL-interacting serine/threonine-protein kinase 2-like (A)	--	CBL-interacting serine/threonine-protein kinase 2 [Brassica rapa]	CIPK2_ARATH RecName: Full=CBL-interacting serine/threonine-protein kinase 2; EC=2.7.11.1; AltName: Full=SNF1-related kinase 3.2; AltName: Full=SOS2-like protein kinase PKS16;	A0A3P6DJ51_BRACM RecName: Full=Non-specific serine/threonine protein kinase {ECO:0000256|ARBA:ARBA00012513}; EC=2.7.11.1 {ECO:0000256|ARBA:ARBA00012513};	Serine/threonine protein kinase	GO:0005524,ATP binding; GO:0106310,protein serine kinase activity; GO:0004674,protein serine/threonine kinase activity; GO:0006468,protein phosphorylation; GO:0007165,signal transduction; GO:0000166,nucleotide binding; GO:0003674,molecular_function; GO:0005488,binding; GO:0017076,purine nucleotide binding; GO:0030554,adenyl nucleotide binding; GO:0032553,ribonucleotide binding; GO:0032555,purine …	PF00069.28:Protein kinase domain	--	--	--
Rsa10006790	5.2086	6.3752	3.8768	1.6121	0.792	1.3517	1.8223	1.4718	2.6476	K07198 5'-AMP-activated protein kinase, catalytic alpha subunit [EC:2.7.11.11] | (RefSeq) CBL-interacting serine/threonine-protein kinase 2-like (A)	--	CBL-interacting serine/threonine-protein kinase 2 [Brassica rapa]	CIPK2_ARATH RecName: Full=CBL-interacting serine/threonine-protein kinase 2; EC=2.7.11.1; AltName: Full=SNF1-related kinase 3.2; AltName: Full=SOS2-like protein kinase PKS16;	A0A3P6DJ51_BRACM RecName: Full=Non-specific serine/threonine protein kinase {ECO:0000256|ARBA:ARBA00012513}; EC=2.7.11.1 {ECO:0000256|ARBA:ARBA00012513};	Serine/threonine protein kinase	GO:0005524,ATP binding; GO:0106310,protein serine kinase activity; GO:0004674,protein serine/threonine kinase activity; GO:0006468,protein phosphorylation; GO:0007165,signal transduction; GO:0000166,nucleotide binding; GO:0003674,molecular_function; GO:0005488,binding; GO:0017076,purine nucleotide binding; GO:0030554,adenyl nucleotide binding; GO:0032553,ribonucleotide binding; GO:0032555,purine …	PF03822.17:NAF domain	--	--	--
Rsa10006860	17.5683	17.1347	16.7066	4.3853	5.4426	5.1987	9.5249	8.7262	8.8229	K19747 BAHD acyltransferase [EC:2.3.1.-] | (RefSeq) BAHD acyltransferase DCR-like (A)	--	PREDICTED: uncharacterized acetyltransferase At3g50280-like [Raphanus sativus]	Y3028_ARATH RecName: Full=Uncharacterized acetyltransferase At3g50280; EC=2.3.1.-;	A0A6J0M2U7_RAPSA SubName: Full=uncharacterized acetyltransferase At3g50280-like {ECO:0000313|RefSeq:XP_018466662.1};	--	GO:0016746,transferase activity, transferring acyl groups; GO:0003674,molecular_function; GO:0003824,catalytic activity; GO:0016740,transferase activity	PF02458.18:Transferase family	--	--	--
Rsa10006890	0.2796	0.3314	0.3407	0.6533	0.6125	0.6848	0.1993	0.3064	0.451	K09419 heat shock transcription factor, other eukaryote | (RefSeq) heat stress transcription factor A-4a-like (A)	--	PREDICTED: heat stress transcription factor A-4a-like [Raphanus sativus]	HFA4A_ARATH RecName: Full=Heat stress transcription factor A-4a; Short=AtHsfA4a; AltName: Full=AtHsf-15; AltName: Full=Heat shock factor protein 21; Short=HSF 21; AltName: Full=Heat shock transcription factor 21; Short=HSTF 21;	A0A6J0L4S5_RAPSA SubName: Full=heat stress transcription factor A-4a-like {ECO:0000313|RefSeq:XP_018454586.1};	Heat shock transcription factor	GO:0005737,cytoplasm; GO:0005634,nucleus; GO:0003700,DNA-binding transcription factor activity; GO:0042803,protein homodimerization activity; GO:0000978,RNA polymerase II cis-regulatory region sequence-specific DNA binding; GO:0000976,transcription regulatory region sequence-specific DNA binding; GO:0034605,cellular response to heat; GO:0045893,positive regulation of transcription, DNA-templated;…	PF00447.20:HSF-type DNA-binding	HSF	TF	HSF
Rsa10006931	0.3639	0.2919	0.3546	2.2701	2.675	2.397	0.2693	0.6023	0.5718	--	--	PREDICTED: uncharacterized protein LOC108839643 [Raphanus sativus]	SQD2_ARATH RecName: Full=Sulfoquinovosyl transferase SQD2 {ECO:0000303|PubMed:11960029}; EC=2.4.1.- {ECO:0000305|PubMed:11960029}; AltName: Full=Protein SULFOQUINOVOSYLDIACYLGLYCEROL 2 {ECO:0000303|PubMed:11960029}; AltName: Full=Sulfolipid synthase SQD2 {ECO:0000305|PubMed:11960029}; AltName: Full=UDP-sulfoquinovose: diacylglycerol alpha-sulfoquinovosyltransferase SQD2 {ECO:0000305}; Flags: Prec…	A0A6J0M611_RAPSA SubName: Full=uncharacterized protein LOC108839643 {ECO:0000313|RefSeq:XP_018467900.1};	--	GO:0009507,chloroplast; GO:0009941,chloroplast envelope; GO:0031969,chloroplast membrane; GO:0016021,integral component of membrane; GO:0005886,plasma membrane; GO:0009536,plastid; GO:0016757,transferase activity, transferring glycosyl groups; GO:0008194,UDP-glycosyltransferase activity; GO:0046510,UDP-sulfoquinovose:DAG sulfoquinovosyltransferase activity; GO:0016036,cellular response to phospha…	PF13439.9:Glycosyltransferase Family 4	--	--	--
Rsa10006950	0.4837	0.3822	0.6679	0.7265	1.5892	0.9815	0.5602	0.3855	0.6068	K19042 E3 ubiquitin-protein ligase BOI and related proteins [EC:2.3.2.27] | (RefSeq) E3 ubiquitin-protein ligase BOI-like (A)	--	PREDICTED: E3 ubiquitin-protein ligase BOI-like [Raphanus sativus]	BOI_ARATH RecName: Full=E3 ubiquitin-protein ligase BOI; EC=2.3.2.27 {ECO:0000269|PubMed:20921156}; AltName: Full=Inhibitor of apoptosis (IAP)-like protein; Short=AtILP; AltName: Full=Protein BOTRYTIS SUSCEPTIBLE 1 INTERACTOR; Short=AtBOI; AltName: Full=RING-type E3 ubiquitin transferase BOI {ECO:0000305};	A0A6J0LF18_RAPSA SubName: Full=E3 ubiquitin-protein ligase BOI-like {ECO:0000313|RefSeq:XP_018458667.1};	Predicted E3 ubiquitin ligase	GO:0005634,nucleus; GO:0046872,metal ion binding; GO:0004842,ubiquitin-protein transferase activity; GO:0042742,defense response to bacterium; GO:0050832,defense response to fungus; GO:2000117,negative regulation of cysteine-type endopeptidase activity; GO:0043069,negative regulation of programmed cell death; GO:0043161,proteasome-mediated ubiquitin-dependent protein catabolic process; GO:0043067…	PF13920.9:Zinc finger, C3HC4 type (RING finger)	--	--	--
Rsa10006972	3.6212	4.4419	4.1219	8.2409	9.4088	8.93	5.5766	4.5411	5.0646	--	--	PREDICTED: NAC domain-containing protein 69-like [Raphanus sativus]	NAC69_ARATH RecName: Full=NAC domain-containing protein 69 {ECO:0000303|PubMed:15029955}; Short=ANAC069 {ECO:0000303|PubMed:15029955}; AltName: Full=Protein NAC WITH TRANSMEMBRANE MOTIF 2; AltName: Full=Protein NTM1-like 13 {ECO:0000303|PubMed:17158162};	A0A6J0L0K4_RAPSA SubName: Full=NAC domain-containing protein 69-like {ECO:0000313|RefSeq:XP_018452999.1};	--	GO:0016021,integral component of membrane; GO:0005634,nucleus; GO:0005886,plasma membrane; GO:0003677,DNA binding; GO:0003700,DNA-binding transcription factor activity; GO:0045893,positive regulation of transcription, DNA-templated; GO:0003674,molecular_function; GO:0003676,nucleic acid binding; GO:0005488,binding; GO:0097159,organic cyclic compound binding; GO:1901363,heterocyclic compound bindi…	PF02365.18:No apical meristem (NAM) protein	NAC	TF	NAC
Rsa10007023	0.8191	0.963	0.6547	1.6732	1.6831	1.6643	1.0157	0.9205	1.145	K00695 sucrose synthase [EC:2.4.1.13] | (RefSeq) LOW QUALITY PROTEIN: sucrose synthase 3-like (A)	ko00500: Starch and sucrose metabolism; ko01100: Metabolic pathways; ko01110: Biosynthesis of secondary metabolites	PREDICTED: LOW QUALITY PROTEIN: sucrose synthase 3-like [Raphanus sativus]	SUS3_ARATH RecName: Full=Sucrose synthase 3; Short=AtSUS3; EC=2.4.1.13; AltName: Full=Sucrose-UDP glucosyltransferase 3;	A0A6J0KXN2_RAPSA RecName: Full=Sucrose synthase {ECO:0000256|ARBA:ARBA00012540, ECO:0000256|RuleBase:RU280817}; EC=2.4.1.13 {ECO:0000256|ARBA:ARBA00012540, ECO:0000256|RuleBase:RU280817};	Glycosyltransferase	GO:0016157,sucrose synthase activity; GO:0010555,response to mannitol; GO:0009414,response to water deprivation; GO:0010431,seed maturation; GO:0005982,starch metabolic process; GO:0005985,sucrose metabolic process; GO:0003674,molecular_function; GO:0003824,catalytic activity; GO:0008194,UDP-glycosyltransferase activity; GO:0016740,transferase activity; GO:0016757,transferase activity, transferri…	PF00862.22:Sucrose synthase	--	--	--
Rsa10007024	656.909	639.99	644.485	221.614	221.052	225.724	424.333	414.969	423.219	K01179 endoglucanase [EC:3.2.1.4] | (RefSeq) endoglucanase 17-like (A)	ko00500: Starch and sucrose metabolism; ko01100: Metabolic pathways	PREDICTED: endoglucanase 17-like [Raphanus sativus]	GUN17_ARATH RecName: Full=Endoglucanase 17; EC=3.2.1.4; AltName: Full=Endo-1,4-beta glucanase 17; Flags: Precursor;	A0A6J0LZV8_RAPSA RecName: Full=Endoglucanase {ECO:0000256|RuleBase:RU361166}; EC=3.2.1.4 {ECO:0000256|RuleBase:RU361166};	--	GO:0005576,extracellular region; GO:0008810,cellulase activity; GO:0071555,cell wall organization; GO:0030245,cellulose catabolic process; GO:0003674,molecular_function; GO:0003824,catalytic activity; GO:0004553,hydrolase activity, hydrolyzing O-glycosyl compounds; GO:0016787,hydrolase activity; GO:0016798,hydrolase activity, acting on glycosyl bonds; GO:0008150,biological_process; GO:0009987,cel…	PF00759.22:Glycosyl hydrolase family 9	--	--	--
Rsa10007050	1.8759	3.4915	2.3702	0	0	0.0583	0.4456	0.5814	0.1494	--	--	--	--	--	--	--	--	--	--	--
Rsa10007155	0.6131	0.2616	0.5976	0.4605	0.8058	0.4633	0.7538	1.0995	1.1208	K03444 MFS transporter, SP family, ERD6-like sugar transporter | (RefSeq) sugar transporter ERD6-like 7 (A)	--	PREDICTED: sugar transporter ERD6-like 15 isoform X1 [Raphanus sativus]	EDL14_ARATH RecName: Full=Sugar transporter ERD6-like 14;	A0A6J0LAR2_RAPSA SubName: Full=sugar transporter ERD6-like 15 isoform X1 {ECO:0000313|RefSeq:XP_018456948.1};	Predicted transporter (major facilitator superfamily)	GO:0016021,integral component of membrane; GO:0016020,membrane; GO:0005739,mitochondrion; GO:0051119,sugar transmembrane transporter activity; GO:0022857,transmembrane transporter activity; GO:0055085,transmembrane transport; GO:0003674,molecular_function; GO:0005215,transporter activity; GO:0008509,anion transmembrane transporter activity; GO:0015075,ion transmembrane transporter activity; GO:00…	PF00083.27:Sugar (and other) transporter	--	--	--
Rsa10007158	11.7525	11.0495	10.0111	15.0315	17.4622	13.5162	7.707	6.0215	6.1592	K07305 peptide-methionine (R)-S-oxide reductase [EC:1.8.4.12] | (RefSeq) peptide methionine sulfoxide reductase B3 (A)	--	PREDICTED: peptide methionine sulfoxide reductase B3 [Raphanus sativus]	MSRB3_ARATH RecName: Full=Peptide methionine sulfoxide reductase B3; Short=AtMSRB3; EC=1.8.4.12; AltName: Full=Peptide-methionine (R)-S-oxide reductase; Flags: Precursor;	A0A6J0L404_RAPSA RecName: Full=Peptide-methionine (R)-S-oxide reductase {ECO:0000256|RuleBase:RU365044}; EC=1.8.4.12 {ECO:0000256|RuleBase:RU365044};	Predicted pilin-like transcription factor	GO:0005829,cytosol; GO:0005783,endoplasmic reticulum; GO:0005634,nucleus; GO:0046872,metal ion binding; GO:0070191,methionine-R-sulfoxide reductase activity; GO:0033743,peptide-methionine (R)-S-oxide reductase activity; GO:0034599,cellular response to oxidative stress; GO:0009631,cold acclimation; GO:0030091,protein repair; GO:0003674,molecular_function; GO:0005488,binding; GO:0043167,ion binding…	PF01641.21:SelR domain	--	--	--
Rsa10007224	9.9957	9.8463	8.8676	4.2553	3.8972	2.6384	3.6472	4.043	3.6042	K08081 tropinone reductase I [EC:1.1.1.206] | (RefSeq) tropinone reductase homolog At2g29330-like (A)	ko00960: Tropane, piperidine and pyridine alkaloid biosynthesis; ko01100: Metabolic pathways; ko01110: Biosynthesis of secondary metabolites	PREDICTED: tropinone reductase homolog At2g29330-like [Raphanus sativus]	TRNHA_ARATH RecName: Full=Tropinone reductase homolog At2g29330 {ECO:0000305}; EC=1.1.1.- {ECO:0000305};	A0A6J0JHL1_RAPSA SubName: Full=tropinone reductase homolog At2g29330-like {ECO:0000313|RefSeq:XP_018435128.1};	Reductases with broad range of substrate specificities	GO:0005777,peroxisome; GO:0016491,oxidoreductase activity; GO:0003674,molecular_function; GO:0003824,catalytic activity; GO:0005575,cellular_component; GO:0005622,intracellular anatomical structure; GO:0005737,cytoplasm; GO:0042579,microbody; GO:0043226,organelle; GO:0043227,membrane-bounded organelle; GO:0043229,intracellular organelle; GO:0043231,intracellular membrane-bounded organelle; GO:011…	PF13561.9:Enoyl-(Acyl carrier protein) reductase	--	--	--
Rsa10007225	0.0375	0.0356	0.1464	2.368	2.5562	1.6074	2.6886	2.3336	2.0989	K08081 tropinone reductase I [EC:1.1.1.206] | (RefSeq) tropinone reductase homolog At2g29310-like isoform X1 (A)	ko00960: Tropane, piperidine and pyridine alkaloid biosynthesis; ko01100: Metabolic pathways; ko01110: Biosynthesis of secondary metabolites	hypothetical protein HID58_090324 [Brassica napus]	TRNH8_ARATH RecName: Full=Tropinone reductase homolog At2g29310 {ECO:0000305}; EC=1.1.1.- {ECO:0000305};	A0A6J0JVK8_RAPSA SubName: Full=tropinone reductase homolog At2g29310-like isoform X1 {ECO:0000313|RefSeq:XP_018438804.1};	Reductases with broad range of substrate specificities	GO:0005777,peroxisome; GO:0016491,oxidoreductase activity; GO:0003674,molecular_function; GO:0003824,catalytic activity; GO:0005575,cellular_component; GO:0005622,intracellular anatomical structure; GO:0005737,cytoplasm; GO:0042579,microbody; GO:0043226,organelle; GO:0043227,membrane-bounded organelle; GO:0043229,intracellular organelle; GO:0043231,intracellular membrane-bounded organelle; GO:011…	PF13561.9:Enoyl-(Acyl carrier protein) reductase	--	--	--
Rsa10007234	4.7932	4.6029	6.2291	11.5065	12.3337	12.3829	3.7444	4.8487	3.8985	K00799 glutathione S-transferase [EC:2.5.1.18] | (RefSeq) glutathione S-transferase U5-like (A)	ko00480: Glutathione metabolism; ko01100: Metabolic pathways	PREDICTED: glutathione S-transferase U5-like [Raphanus sativus]	GSTU5_ARATH RecName: Full=Glutathione S-transferase U5; Short=AtGSTU5; EC=2.5.1.18; AltName: Full=AtGSTU1; AltName: Full=GST class-tau member 5; AltName: Full=Glutathione S-transferase 103-1A;	A0A6J0JG36_RAPSA RecName: Full=Glutathione transferase {ECO:0000256|ARBA:ARBA00012452}; EC=2.5.1.18 {ECO:0000256|ARBA:ARBA00012452};	Glutathione S-transferase	GO:0005737,cytoplasm; GO:0005829,cytosol; GO:0005777,peroxisome; GO:0005886,plasma membrane; GO:0009506,plasmodesma; GO:0043295,glutathione binding; GO:0004364,glutathione transferase activity; GO:0006749,glutathione metabolic process; GO:0006979,response to oxidative stress; GO:0009407,toxin catabolic process; GO:0003674,molecular_function; GO:0005488,binding; GO:0033218,amide binding; GO:004227…	PF02798.23:Glutathione S-transferase, N-terminal domain	--	--	--
Rsa10007251	6.6347	5.9545	6.9604	8.8495	8.9247	9.2914	14.5911	15.5003	15.4934	--	--	PREDICTED: uncharacterized protein LOC108813436 [Raphanus sativus]	--	A0A6J0K3A0_RAPSA SubName: Full=uncharacterized protein LOC108813436 {ECO:0000313|RefSeq:XP_018441494.1};	--	--	PF13431.9:Tetratricopeptide repeat	--	--	--
Rsa10007255	1.6729	2.7378	1.988	0.9638	0.8761	0.9043	1.0534	0.9315	1.2074	K12356 coniferyl-alcohol glucosyltransferase [EC:2.4.1.111] | (RefSeq) UDP-glycosyltransferase 72D1-like (A)	ko00940: Phenylpropanoid biosynthesis; ko01110: Biosynthesis of secondary metabolites	hypothetical protein Bca52824_048528 [Brassica carinata]	U71C2_ARATH RecName: Full=UDP-glycosyltransferase 71C2; EC=2.4.1.-;	A0A0D3BTR2_BRAOL RecName: Full=Glycosyltransferase {ECO:0000256|RuleBase:RU362057}; EC=2.4.1.- {ECO:0000256|RuleBase:RU362057};	UDP-glucuronosyl and UDP-glucosyl transferase	GO:0080045,quercetin 3'-O-glucosyltransferase activity; GO:0080043,quercetin 3-O-glucosyltransferase activity; GO:0080044,quercetin 7-O-glucosyltransferase activity; GO:0003674,molecular_function; GO:0003824,catalytic activity; GO:0008194,UDP-glycosyltransferase activity; GO:0016740,transferase activity; GO:0016757,transferase activity, transferring glycosyl groups; GO:0016758,transferase activit…	--	--	--	--
Rsa10007266	1.5954	2.2292	2.3188	1.0089	1.0366	0.846	1.1968	1.1042	1.3543	K20716 mitogen-activated protein kinase kinase kinase 17/18 | (RefSeq) mitogen-activated protein kinase kinase kinase ANP1 (A)	ko04016: MAPK signaling pathway - plant	PREDICTED: mitogen-activated protein kinase kinase kinase A-like [Raphanus sativus]	M3K20_ARATH RecName: Full=Mitogen-activated protein kinase kinase kinase 20 {ECO:0000303|PubMed:21969089}; Short=MAPKK kinase 20 {ECO:0000303|PubMed:21969089}; EC=2.7.11.25 {ECO:0000255|PROSITE-ProRule:PRU00159, ECO:0000269|PubMed:27913741, ECO:0000269|PubMed:28848569}; AltName: Full=Protein ABA-INSENSITIVE PROTEIN KINASE 1 {ECO:0000303|PubMed:27913741};	A0A6J0JD81_RAPSA SubName: Full=mitogen-activated protein kinase kinase kinase A-like {ECO:0000313|RefSeq:XP_018433565.1};	MEKK and related serine/threonine protein kinases	GO:0005737,cytoplasm; GO:0005634,nucleus; GO:0005524,ATP binding; GO:0004708,MAP kinase kinase activity; GO:0004709,MAP kinase kinase kinase activity; GO:0004672,protein kinase activity; GO:0019901,protein kinase binding; GO:0106310,protein serine kinase activity; GO:0009738,abscisic acid-activated signaling pathway; GO:0051301,cell division; GO:0048235,pollen sperm cell differentiation; GO:00467…	PF00069.28:Protein kinase domain	--	--	--
Rsa10007268	3.0004	3.0808	2.9245	5.5985	5.1408	5.5669	2.7381	2.1697	2.7699	K03549 KUP system potassium uptake protein | (RefSeq) potassium transporter 1 (A)	--	unnamed protein product, partial [Brassica rapa]	POT1_ARATH RecName: Full=Potassium transporter 1; Short=AtKT1; Short=AtKUP1; Short=AtPOT1;	A0A8D9DKN6_BRACM RecName: Full=Potassium transporter {ECO:0000256|RuleBase:RU321113}; Flags: Fragment;	--	GO:0016021,integral component of membrane; GO:0016020,membrane; GO:0005886,plasma membrane; GO:0015079,potassium ion transmembrane transporter activity; GO:0006813,potassium ion transport; GO:0003674,molecular_function; GO:0005215,transporter activity; GO:0008324,cation transmembrane transporter activity; GO:0015075,ion transmembrane transporter activity; GO:0015318,inorganic molecular entity tra…	PF02705.19:K+ potassium transporter	--	--	--
Rsa10007324	0.6724	0.7683	0.5881	0.7078	0.6797	0.7817	0.1474	0.3298	0.3522	--	--	PREDICTED: uncharacterized protein LOC108833867 [Raphanus sativus]	PLIP1_ARATH RecName: Full=Phospholipase A1 PLIP1, chloroplastic {ECO:0000305}; EC=3.1.1.32 {ECO:0000269|PubMed:28687655}; AltName: Full=Galactolipase PLIP1 {ECO:0000305}; EC=3.1.1.26 {ECO:0000269|PubMed:28687655}; AltName: Full=Protein PLASTID LIPASE 1 {ECO:0000303|PubMed:28687655}; Flags: Precursor;	A0A6J0LSI3_RAPSA SubName: Full=uncharacterized protein LOC108833867 {ECO:0000313|RefSeq:XP_018462764.1};	--	GO:0009534,chloroplast thylakoid; GO:0009535,chloroplast thylakoid membrane; GO:0102549,1-18:1-2-16:0-monogalactosyldiacylglycerol lipase activity; GO:0052740,1-acyl-2-lysophosphatidylserine acylhydrolase activity; GO:0047714,galactolipase activity; GO:0052739,phosphatidylserine 1-acylhydrolase activity; GO:0008970,phospholipase A1 activity; GO:0015908,fatty acid transport; GO:0016042,lipid catab…	PF01764.28:Lipase (class 3)	--	--	--
Rsa10007349	5.4049	5.8993	5.2681	5.475	6.3821	6.9654	3.0905	2.9303	3.041	K14484 auxin-responsive protein IAA | (RefSeq) auxin-responsive protein IAA30 (A)	ko04075: Plant hormone signal transduction	PREDICTED: auxin-responsive protein IAA30 [Raphanus sativus]	IAA30_ARATH RecName: Full=Auxin-responsive protein IAA30; AltName: Full=Indoleacetic acid-induced protein 30;	A0A6J0NAA4_RAPSA RecName: Full=Auxin-responsive protein {ECO:0000256|RuleBase:RU004549};	--	GO:0005634,nucleus; GO:0003700,DNA-binding transcription factor activity; GO:0000976,transcription regulatory region sequence-specific DNA binding; GO:0009734,auxin-activated signaling pathway; GO:0009630,gravitropism; GO:0009733,response to auxin; GO:0048364,root development; GO:0010262,somatic embryogenesis; GO:0003674,molecular_function; GO:0140110,transcription regulator activity; GO:0001067,…	PF02309.19:AUX/IAA family	AUX/IAA	TR	AUX/IAA
Rsa10007356	6.043	6.2303	6.3475	30.2352	28.7377	29.474	5.6028	5.9151	6.0983	K24194 boron transporter | (RefSeq) probable boron transporter 2 isoform X1 (A)	--	PREDICTED: probable boron transporter 2 isoform X2 [Raphanus sativus]	BOR2_ARATH RecName: Full=Probable boron transporter 2;	A0A6J0NLC6_RAPSA SubName: Full=probable boron transporter 2 isoform X2 {ECO:0000313|RefSeq:XP_018485295.1};	Na+-independent Cl/HCO3 exchanger AE1 and related transporters (SLC4 family)	GO:0016021,integral component of membrane; GO:0005886,plasma membrane; GO:0046715,active borate transmembrane transporter activity; GO:0015301,anion:anion antiporter activity; GO:0005452,inorganic anion exchanger activity; GO:0022857,transmembrane transporter activity; GO:0050801,ion homeostasis; GO:0048364,root development; GO:0055085,transmembrane transport; GO:0003674,molecular_function; GO:00…	PF00955.24:HCO3- transporter family	--	--	--
Rsa10007359	3.6252	4.3965	3.3691	5.0652	4.6332	5.6629	6.3989	8.0633	8.6121	--	--	PREDICTED: universal stress protein A-like protein [Raphanus sativus]	USPAL_ARATH RecName: Full=Universal stress protein A-like protein;	A0A6J0NK50_RAPSA SubName: Full=universal stress protein A-like protein {ECO:0000313|RefSeq:XP_018484133.1};	--	GO:0005829,cytosol; GO:0005886,plasma membrane; GO:0016208,AMP binding; GO:0000166,nucleotide binding; GO:0003674,molecular_function; GO:0005488,binding; GO:0017076,purine nucleotide binding; GO:0030554,adenyl nucleotide binding; GO:0032553,ribonucleotide binding; GO:0032555,purine ribonucleotide binding; GO:0032559,adenyl ribonucleotide binding; GO:0036094,small molecule binding; GO:0043167,ion …	PF00582.29:Universal stress protein family	--	--	--
Rsa10007386	0.5446	0.5737	0.4128	1.1512	0.9759	1.1939	1.0026	1.2659	1.1712	K03253 translation initiation factor 3 subunit B | (RefSeq) eukaryotic translation initiation factor 3 subunit B (A)	--	hypothetical protein Bca52824_028015 [Brassica carinata]	EIF3B_ARATH RecName: Full=Eukaryotic translation initiation factor 3 subunit B {ECO:0000255|HAMAP-Rule:MF_03001}; Short=eIF3b {ECO:0000255|HAMAP-Rule:MF_03001}; AltName: Full=eIF-3-eta {ECO:0000255|HAMAP-Rule:MF_03001}; AltName: Full=eIF3 p110 {ECO:0000255|HAMAP-Rule:MF_03001}; AltName: Full=p82;	A0A397ZTU7_BRACM RecName: Full=Eukaryotic translation initiation factor 3 subunit B {ECO:0000256|HAMAP-Rule:MF_03001, ECO:0000256|PIRNR:PIRNR036424}; Short=eIF3b {ECO:0000256|HAMAP-Rule:MF_03001, ECO:0000256|PIRNR:PIRNR036424}; AltName: Full=eIF-3-eta {ECO:0000256|HAMAP-Rule:MF_03001}; AltName: Full=eIF3 p110 {ECO:0000256|HAMAP-Rule:MF_03001};	Translation initiation factor 3, subunit b (eIF-3b)	GO:0016282,eukaryotic 43S preinitiation complex; GO:0033290,eukaryotic 48S preinitiation complex; GO:0005852,eukaryotic translation initiation factor 3 complex; GO:0003723,RNA binding; GO:0003743,translation initiation factor activity; GO:0031369,translation initiation factor binding; GO:0001732,formation of cytoplasmic translation initiation complex; GO:0006413,translational initiation; GO:00036…	PF08662.14:Eukaryotic translation initiation factor eIF2A	--	--	--
Rsa10007405	0.4521	0.518	0.4774	2.735	2.543	2.8311	0.5034	0.563	0.4254	K05391 cyclic nucleotide gated channel, plant | (RefSeq) probable cyclic nucleotide-gated ion channel 14 (A)	ko04626: Plant-pathogen interaction	PREDICTED: probable cyclic nucleotide-gated ion channel 14 [Raphanus sativus]	CNG14_ARATH RecName: Full=Probable cyclic nucleotide-gated ion channel 14; AltName: Full=Cyclic nucleotide- and calmodulin-regulated ion channel 14;	A0A6J0N8E3_RAPSA SubName: Full=probable cyclic nucleotide-gated ion channel 14 {ECO:0000313|RefSeq:XP_018480972.1};	K+-channel ERG and related proteins, contain PAS/PAC sensor domain	GO:0016021,integral component of membrane; GO:0005886,plasma membrane; GO:0005516,calmodulin binding; GO:0030552,cAMP binding; GO:0030553,cGMP binding; GO:0005249,voltage-gated potassium channel activity; GO:0003674,molecular_function; GO:0005488,binding; GO:0005515,protein binding; GO:0000166,nucleotide binding; GO:0017076,purine nucleotide binding; GO:0030551,cyclic nucleotide binding; GO:00305…	PF00520.34:Ion transport protein	--	--	--
Rsa10007412	0.2645	0.4319	0.2435	0.5738	0.6846	0.7525	0.6283	0.808	0.7268	K16226 disease resistance protein RPS4 | (RefSeq) disease resistance protein RPS4-like (A)	ko04626: Plant-pathogen interaction	hypothetical protein Bca52824_027979 [Brassica carinata]	RPS6R_ARATH RecName: Full=Disease resistance protein RPS6 {ECO:0000303|PubMed:19525323}; EC=3.2.2.6 {ECO:0000255|PROSITE-ProRule:PRU00204}; AltName: Full=Resistance to Pseudomonas syringae 6 {ECO:0000303|PubMed:19525323};	A0A1J3DXV1_NOCCA SubName: Full=Disease resistance protein RPS6 {ECO:0000313|EMBL:JAU21676.1}; Flags: Fragment;	--	GO:0043531,ADP binding; GO:0050135,NAD(P)+ nucleosidase activity; GO:0061809,NAD+ nucleotidase, cyclic ADP-ribose generating; GO:0006952,defense response; GO:0007165,signal transduction; GO:0000166,nucleotide binding; GO:0003674,molecular_function; GO:0005488,binding; GO:0017076,purine nucleotide binding; GO:0030554,adenyl nucleotide binding; GO:0032553,ribonucleotide binding; GO:0032555,purine r…	PF00931.25:NB-ARC domain	--	--	--
Rsa10007421	0.6006	0.7348	0.5854	0.2522	0.2777	0.2928	0.6213	0.8338	0.6875	--	--	PREDICTED: uncharacterized protein LOC108854026 [Raphanus sativus]	--	A0A6J0NE51_RAPSA SubName: Full=uncharacterized protein LOC108854026 {ECO:0000313|RefSeq:XP_018483017.1};	--	--	PF03107.19:C1 domain	--	--	--
Rsa10007438	4.8506	4.728	5.258	4.2669	3.5203	4.0346	1.4538	2.8724	2.7297	--	--	PREDICTED: uncharacterized protein LOC108852718 [Raphanus sativus]	--	A0A6J0NAG7_RAPSA SubName: Full=uncharacterized protein LOC108852718 {ECO:0000313|RefSeq:XP_018481712.1};	--	--	--	--	--	--
Rsa10007446	0	0	0	2.3143	2.1203	1.8366	2.0737	1.727	1.5089	K06943 nucleolar GTP-binding protein | (RefSeq) uncharacterized protein LOC108835530 (A)	ko03008: Ribosome biogenesis in eukaryotes	hypothetical protein F2Q69_00012960 [Brassica cretica]	--	A0A3N6REK9_BRACR SubName: Full=Uncharacterized protein {ECO:0000313|EMBL:RQL98965.1}; Flags: Fragment;	FOG: Reverse transcriptase	--	--	--	--	--
Rsa10007458	0.5551	0.7416	0.5164	1.3643	0.9344	0.8686	0.5934	0.2715	0.3256	K13416 brassinosteroid insensitive 1-associated receptor kinase 1 [EC:2.7.10.1 2.7.11.1] | (RefSeq) somatic embryogenesis receptor kinase 4-like (A)	ko04016: MAPK signaling pathway - plant; ko04075: Plant hormone signal transduction; ko04626: Plant-pathogen interaction	somatic embryogenesis receptor kinase 4-like [Brassica napus]	SERK4_ARATH RecName: Full=Somatic embryogenesis receptor kinase 4; Short=AtSERK4; EC=2.7.10.1; EC=2.7.11.1; AltName: Full=Protein BAK1-like 1; Short=AtBKK1; AltName: Full=Somatic embryogenesis receptor-like kinase 2; Flags: Precursor;	A0A397ZKX7_BRACM RecName: Full=Protein kinase domain-containing protein {ECO:0000259|PROSITE:PS50011};	--	GO:0016021,integral component of membrane; GO:0005739,mitochondrion; GO:0005886,plasma membrane; GO:0005524,ATP binding; GO:0106310,protein serine kinase activity; GO:0033612,receptor serine/threonine kinase binding; GO:0005102,signaling receptor binding; GO:0004675,transmembrane receptor protein serine/threonine kinase activity; GO:0004714,transmembrane receptor protein tyrosine kinase activity;…	PF00069.28:Protein kinase domain	--	--	--
Rsa10007470	0.4227	0.6412	0.4395	1.0722	0.9426	0.5678	0.1506	0.2358	0.2424	K15601 [histone H3]-dimethyl-L-lysine9 demethylase [EC:1.14.11.65] | (RefSeq) lysine-specific demethylase JMJ25-like (A)	--	PREDICTED: uncharacterized protein LOC108835449 [Raphanus sativus]	--	A0A6J0LXW2_RAPSA SubName: Full=uncharacterized protein LOC108835449 {ECO:0000313|RefSeq:XP_018464201.1};	--	GO:0016021,integral component of membrane; GO:0008234,cysteine-type peptidase activity; GO:0006508,proteolysis; GO:0003674,molecular_function; GO:0003824,catalytic activity; GO:0008233,peptidase activity; GO:0016787,hydrolase activity; GO:0140096,catalytic activity, acting on a protein; GO:0006807,nitrogen compound metabolic process; GO:0008150,biological_process; GO:0008152,metabolic process; GO…	PF09331.14:Domain of unknown function (DUF1985)	--	--	--
Rsa10007471	0.4176	0.9238	0.9045	12.2187	13.1925	11.8817	0.7936	0.8875	1.2971	K09753 cinnamoyl-CoA reductase [EC:1.2.1.44] | (RefSeq) cinnamoyl-CoA reductase 2 (A)	ko00940: Phenylpropanoid biosynthesis; ko01100: Metabolic pathways; ko01110: Biosynthesis of secondary metabolites	PREDICTED: cinnamoyl-CoA reductase-like SNL6 [Raphanus sativus]	CCR1_PETHY RecName: Full=Cinnamoyl-CoA reductase 1 {ECO:0000303|PubMed:24985707, ECO:0000303|PubMed:25217505}; Short=PhCCR1 {ECO:0000303|PubMed:24985707, ECO:0000303|PubMed:25217505}; EC=1.2.1.44 {ECO:0000250|UniProtKB:Q9S9N9}; AltName: Full=Coniferylaldehyde synthase {ECO:0000305}; EC=1.2.1.- {ECO:0000269|PubMed:24985707, ECO:0000269|PubMed:25217505};	A0A6J0N1C8_RAPSA SubName: Full=cinnamoyl-CoA reductase-like SNL6 {ECO:0000313|RefSeq:XP_018478480.1};	Flavonol reductase/cinnamoyl-CoA reductase	GO:0005737,cytoplasm; GO:0016621,cinnamoyl-CoA reductase activity; GO:0000166,nucleotide binding; GO:0007623,circadian rhythm; GO:0010597,green leaf volatile biosynthetic process; GO:0009809,lignin biosynthetic process; GO:0009699,phenylpropanoid biosynthetic process; GO:0003674,molecular_function; GO:0003824,catalytic activity; GO:0016491,oxidoreductase activity; GO:0016620,oxidoreductase activi…	PF13460.9:NAD(P)H-binding	--	--	--
Rsa10007479	0.0569	0.0809	0.0485	0.2064	0.1953	0.2208	0.076	0.0935	0.0764	K03283 heat shock 70kDa protein 1/2/6/8 | (RefSeq) heat shock 70 kDa protein 6, chloroplastic-like (A)	ko03040: Spliceosome; ko04141: Protein processing in endoplasmic reticulum; ko04144: Endocytosis	hypothetical protein N665_0357s0012, partial [Sinapis alba]	HSP7G_ARATH RecName: Full=Heat shock 70 kDa protein 7, chloroplastic; AltName: Full=Chloroplast heat shock protein 70-2; Short=cpHsc70-2; AltName: Full=Heat shock protein 70-7; Short=AtHsp70-7; Flags: Precursor;	A0A3N6UKY4_BRACR SubName: Full=Uncharacterized protein {ECO:0000313|EMBL:RQM02047.1};	Molecular chaperones mortalin/PBP74/GRP75, HSP70 superfamily	GO:0048046,apoplast; GO:0009507,chloroplast; GO:0009941,chloroplast envelope; GO:0009570,chloroplast stroma; GO:0009536,plastid; GO:0009532,plastid stroma; GO:0009579,thylakoid; GO:0005524,ATP binding; GO:0140662,NA; GO:0051082,unfolded protein binding; GO:0045036,protein targeting to chloroplast; GO:0009408,response to heat; GO:0000166,nucleotide binding; GO:0003674,molecular_function; GO:000548…	--	--	--	--
Rsa10007503	12.9428	14.3909	14.0844	42.5752	45.208	42.7263	19.5593	17.4618	19.9533	K00799 glutathione S-transferase [EC:2.5.1.18] | (RefSeq) glutathione S-transferase F3-like (A)	ko00480: Glutathione metabolism; ko01100: Metabolic pathways	PREDICTED: glutathione S-transferase F3-like [Raphanus sativus]	GSTF3_ARATH RecName: Full=Glutathione S-transferase F3; Short=AtGSTF3; EC=2.5.1.18; AltName: Full=GST class-phi member 3; AltName: Full=Glutathione S-transferase 16;	A0A6J0KHS0_RAPSA RecName: Full=Glutathione transferase {ECO:0000256|ARBA:ARBA00012452}; EC=2.5.1.18 {ECO:0000256|ARBA:ARBA00012452};	Glutathione S-transferase	GO:0005737,cytoplasm; GO:0005829,cytosol; GO:0005739,mitochondrion; GO:0043295,glutathione binding; GO:0004364,glutathione transferase activity; GO:0006749,glutathione metabolic process; GO:0002239,response to oomycetes; GO:0009407,toxin catabolic process; GO:0003674,molecular_function; GO:0005488,binding; GO:0033218,amide binding; GO:0042277,peptide binding; GO:0043167,ion binding; GO:0043168,an…	PF02798.23:Glutathione S-transferase, N-terminal domain	--	--	--
Rsa10007530	3.4894	3.1219	3.2616	1.1826	0.8338	1.3522	1.7408	1.5617	1.1545	--	--	PREDICTED: probable metal-nicotianamine transporter YSL6 [Raphanus sativus]	YSL6_ARATH RecName: Full=Probable metal-nicotianamine transporter YSL6; AltName: Full=Protein YELLOW STRIPE LIKE 6; Short=AtYSL6;	A0A6J0LA29_RAPSA SubName: Full=probable metal-nicotianamine transporter YSL6 {ECO:0000313|RefSeq:XP_018457055.1};	--	GO:0016021,integral component of membrane; GO:0016020,membrane; GO:0000325,plant-type vacuole; GO:0009705,plant-type vacuole membrane; GO:0009526,plastid envelope; GO:0005774,vacuolar membrane; GO:0035673,oligopeptide transmembrane transporter activity; GO:0034755,iron ion transmembrane transport; GO:0003674,molecular_function; GO:0005215,transporter activity; GO:0008509,anion transmembrane trans…	PF03169.18:OPT oligopeptide transporter protein	--	--	--
Rsa10007542	0.4938	0.8428	1.4439	3.8568	3.8936	3.6485	1.6892	1.4168	2.0177	--	--	PREDICTED: light-regulated protein-like [Raphanus sativus]	LIRP1_ARATH RecName: Full=Light-regulated protein 1, chloroplastic {ECO:0000303|PubMed:8932388}; AltName: Full=Protein CCR-LIKE, chloroplastic {ECO:0000303|PubMed:16055688}; Flags: Precursor;	A0A6J0KZZ4_RAPSA SubName: Full=light-regulated protein-like {ECO:0000313|RefSeq:XP_018453036.1};	--	GO:0009507,chloroplast; GO:0009941,chloroplast envelope; GO:0009570,chloroplast stroma; GO:0098807,chloroplast thylakoid membrane protein complex; GO:0005829,cytosol; GO:0007623,circadian rhythm; GO:0008150,biological_process; GO:0048511,rhythmic process; GO:0005575,cellular_component; GO:0005622,intracellular anatomical structure; GO:0005737,cytoplasm; GO:0009536,plastid; GO:0043226,organelle; G…	PF07207.14:Light regulated protein Lir1	--	--	--
Rsa10007546	14.2608	15.4889	14.9111	3.9867	3.9206	4.133	5.8555	5.8849	5.1373	K14640 solute carrier family 20 (sodium-dependent phosphate transporter) | (RefSeq) inorganic phosphate transporter 2-1, chloroplastic (A)	--	PREDICTED: inorganic phosphate transporter 2-1, chloroplastic [Raphanus sativus]	PHT21_ARATH RecName: Full=Inorganic phosphate transporter 2-1, chloroplastic; AltName: Full=H(+)/Pi cotransporter; Short=AtPht2;1; Flags: Precursor;	A0A6J0LBY9_RAPSA RecName: Full=Phosphate transporter {ECO:0000256|RuleBase:RU363058};	Na+/Pi symporter	GO:0009507,chloroplast; GO:0009941,chloroplast envelope; GO:0009706,chloroplast inner membrane; GO:0005829,cytosol; GO:0016021,integral component of membrane; GO:0005315,inorganic phosphate transmembrane transporter activity; GO:0009673,low-affinity phosphate transmembrane transporter activity; GO:0015293,symporter activity; GO:0035435,phosphate ion transmembrane transport; GO:0006817,phosphate i…	PF01384.23:Phosphate transporter family	--	--	--
Rsa10007564	81.4442	76.0978	75.7249	30.5244	33.5086	37.6462	72.3547	76.2726	83.8224	K02537 mitotic spindle assembly checkpoint protein MAD2 | (RefSeq) mitotic spindle checkpoint protein MAD2 (A)	--	PREDICTED: mitotic spindle checkpoint protein MAD2 [Raphanus sativus]	MAD2_ARATH RecName: Full=Mitotic spindle checkpoint protein MAD2 {ECO:0000303|PubMed:19710914}; AltName: Full=Mitotic arrest deficient protein 2;	A0A6J0L4V2_RAPSA SubName: Full=mitotic spindle checkpoint protein MAD2 {ECO:0000313|RefSeq:XP_018454611.1};	Spindle assembly checkpoint protein	GO:0010369,chromocenter; GO:0005737,cytoplasm; GO:0000776,kinetochore; GO:0005828,kinetochore microtubule; GO:0005635,nuclear envelope; GO:0005654,nucleoplasm; GO:0005634,nucleus; GO:0005876,spindle microtubule; GO:0051301,cell division; GO:0007094,mitotic spindle assembly checkpoint; GO:0007346,regulation of mitotic cell cycle; GO:0008150,biological_process; GO:0009987,cellular process; GO:00000…	PF02301.21:HORMA domain	--	--	--
Rsa10007569	11.5289	10.8922	11.597	5.7104	5.7348	5.615	9.6491	8.927	11.9555	--	--	PREDICTED: uncharacterized protein LOC108827518 [Raphanus sativus]	--	A0A6J0LA89_RAPSA SubName: Full=uncharacterized protein LOC108827518 {ECO:0000313|RefSeq:XP_018456431.1};	--	GO:0016021,integral component of membrane; GO:0005575,cellular_component; GO:0016020,membrane; GO:0031224,intrinsic component of membrane; GO:0110165,cellular anatomical entity	PF20479.1:TMEM128 protein	--	--	--
Rsa10007581	2.0867	1.882	2.0835	1.0192	1.2161	0.641	2.6115	2.373	2.9005	K14432 ABA responsive element binding factor | (RefSeq) ABSCISIC ACID-INSENSITIVE 5-like protein 5 isoform X1 (A)	ko04075: Plant hormone signal transduction	PREDICTED: basic leucine zipper 43-like [Raphanus sativus]	BZP43_ARATH RecName: Full=Basic leucine zipper 43 {ECO:0000303|PubMed:11906833}; Short=AtbZIP43 {ECO:0000303|PubMed:11906833}; Short=bZIP protein 43 {ECO:0000303|PubMed:11906833};	A0A6J0L556_RAPSA SubName: Full=basic leucine zipper 43-like {ECO:0000313|RefSeq:XP_018455018.1};	--	GO:0005634,nucleus; GO:0003677,DNA binding; GO:0003700,DNA-binding transcription factor activity; GO:0003674,molecular_function; GO:0003676,nucleic acid binding; GO:0005488,binding; GO:0097159,organic cyclic compound binding; GO:1901363,heterocyclic compound binding; GO:0140110,transcription regulator activity; GO:0005575,cellular_component; GO:0005622,intracellular anatomical structure; GO:00432…	PF00170.24:bZIP transcription factor	bZIP	TF	bZIP
Rsa10007598	3.5009	2.8152	3.4555	0.8875	0.4765	0.9302	3.1267	2.3311	3.955	K14493 gibberellin receptor GID1 [EC:3.-.-.-] | (RefSeq) gibberellin receptor GID1C (A)	ko04075: Plant hormone signal transduction	PREDICTED: probable carboxylesterase 7 [Raphanus sativus]	CXE7_ARATH RecName: Full=Probable carboxylesterase 7; AltName: Full=AtCXE7; EC=3.1.1.1;	A0A6J0L5A3_RAPSA SubName: Full=probable carboxylesterase 7 {ECO:0000313|RefSeq:XP_018454659.1};	Arylacetamide deacetylase	GO:0016787,hydrolase activity; GO:0080030,methyl indole-3-acetate esterase activity; GO:0003674,molecular_function; GO:0003824,catalytic activity; GO:0016788,hydrolase activity, acting on ester bonds; GO:0052689,carboxylic ester hydrolase activity	PF07859.16:alpha/beta hydrolase fold	--	--	--
Rsa10007612	1.0152	1.9252	1.3665	0.6293	0.7797	0.6089	1.0595	1.2137	1.3516	K22683 aspartyl protease family protein [EC:3.4.23.-] | (RefSeq) protein ASPARTIC PROTEASE IN GUARD CELL 1 (A)	--	PREDICTED: aspartic proteinase nepenthesin-1-like [Raphanus sativus]	NEP1_NEPGR RecName: Full=Aspartic proteinase nepenthesin-1; EC=3.4.23.12; AltName: Full=Nepenthesin-I; Flags: Precursor;	A0A6J0L9G8_RAPSA SubName: Full=aspartic proteinase nepenthesin-1-like {ECO:0000313|RefSeq:XP_018456161.1};	Aspartyl protease	GO:0005576,extracellular region; GO:0004190,aspartic-type endopeptidase activity; GO:0006508,proteolysis; GO:0003674,molecular_function; GO:0003824,catalytic activity; GO:0004175,endopeptidase activity; GO:0008233,peptidase activity; GO:0016787,hydrolase activity; GO:0070001,aspartic-type peptidase activity; GO:0140096,catalytic activity, acting on a protein; GO:0006807,nitrogen compound metaboli…	PF14543.9:Xylanase inhibitor N-terminal	--	--	--
Rsa10007633	2.9092	2.3887	2.7771	0.8409	1.2183	1.1332	2.2764	1.7928	1.9027	--	--	PREDICTED: protein indeterminate-domain 4, chloroplastic-like [Raphanus sativus]	IDD4_ARATH RecName: Full=Protein indeterminate-domain 4, chloroplastic {ECO:0000303|PubMed:16784536}; Flags: Precursor;	A0A6J0LS40_RAPSA SubName: Full=protein indeterminate-domain 4, chloroplastic-like {ECO:0000313|RefSeq:XP_018462817.1};	FOG: Zn-finger	GO:0009507,chloroplast; GO:0005634,nucleus; GO:0003700,DNA-binding transcription factor activity; GO:0046872,metal ion binding; GO:0043565,sequence-specific DNA binding; GO:0008356,asymmetric cell division; GO:0002221,pattern recognition receptor signaling pathway; GO:0045893,positive regulation of transcription, DNA-templated; GO:0048364,root development; GO:0003674,molecular_function; GO:014011…	PF00096.29:Zinc finger, C2H2 type	C2H2	TF	C2H2
Rsa10007664	4.1776	4.4417	3.5267	10.5192	10.1699	9.4956	6.8204	7.1677	6.9919	K14494 DELLA protein | (RefSeq) DELLA protein RGL2 (A)	ko04075: Plant hormone signal transduction	PREDICTED: scarecrow-like protein 30 isoform X1 [Raphanus sativus]	SCL30_ARATH RecName: Full=Scarecrow-like protein 30; Short=AtSCL30; AltName: Full=GRAS family protein 17; Short=AtGRAS-17;	A0A6J0MJQ1_RAPSA SubName: Full=scarecrow-like protein 30 isoform X1 {ECO:0000313|RefSeq:XP_018471716.1};	--	GO:0005634,nucleus; GO:0003700,DNA-binding transcription factor activity; GO:0043565,sequence-specific DNA binding; GO:0000976,transcription regulatory region sequence-specific DNA binding; GO:0006355,regulation of transcription, DNA-templated; GO:0003674,molecular_function; GO:0140110,transcription regulator activity; GO:0003676,nucleic acid binding; GO:0003677,DNA binding; GO:0005488,binding; G…	PF03514.17:GRAS domain family	GRAS	TF	GRAS
Rsa10007696	0.7858	0.9263	0.621	0.8507	0.9896	0.9451	1.7482	1.3965	1.6671	K08819 cyclin-dependent kinase 12/13 [EC:2.7.11.22 2.7.11.23] | (RefSeq) probable serine/threonine-protein kinase At1g54610 (A)	--	PREDICTED: probable serine/threonine-protein kinase At1g54610 [Raphanus sativus]	CDC2C_ARATH RecName: Full=Cyclin-dependent kinase C-2 C {ECO:0000303|PubMed:10366720}; Short=CDC2CAt {ECO:0000303|PubMed:10366720}; Short=Protein cdc2 C {ECO:0000303|PubMed:10366720}; EC=2.7.11.- {ECO:0000255|PROSITE-ProRule:PRU00159}; AltName: Full=Cyclin-dependent kinase-like protein 1 {ECO:0000303|PubMed:15686519}; Short=CDK-like protein 1 {ECO:0000303|PubMed:15686519};	A0A6J0LFU6_RAPSA SubName: Full=probable serine/threonine-protein kinase At1g54610 {ECO:0000313|RefSeq:XP_018458376.1};	Cdc2-related protein kinase	GO:0000307,cyclin-dependent protein kinase holoenzyme complex; GO:0005634,nucleus; GO:0005524,ATP binding; GO:0004693,cyclin-dependent protein serine/threonine kinase activity; GO:0008353,RNA polymerase II CTD heptapeptide repeat kinase activity; GO:0070816,phosphorylation of RNA polymerase II C-terminal domain; GO:0032968,positive regulation of transcription elongation from RNA polymerase II pro…	PF00069.28:Protein kinase domain	--	--	--
Rsa10007731	2.163	1.89	1.7362	6.6463	5.979	6.8728	3.1964	3.1437	3.3063	K00128 aldehyde dehydrogenase (NAD+) [EC:1.2.1.3] | (RefSeq) aldehyde dehydrogenase family 2 member B4, mitochondrial-like (A)	ko00010: Glycolysis / Gluconeogenesis; ko00053: Ascorbate and aldarate metabolism; ko00071: Fatty acid degradation; ko00280: Valine, leucine and isoleucine degradation; ko00310: Lysine degradation; ko00330: Arginine and proline metabolism; ko00340: Histidine metabolism; ko00380: Tryptophan metabolism; ko00410: beta-Alanine metabolism; ko00561: Glycerolipid metabolism; ko00620: Pyruvate metabolism…	PREDICTED: aldehyde dehydrogenase family 2 member B4, mitochondrial-like [Raphanus sativus]	AL2B4_ARATH RecName: Full=Aldehyde dehydrogenase family 2 member B4, mitochondrial; Short=ALDH2a; EC=1.2.1.3; Flags: Precursor;	A0A6J0K098_RAPSA SubName: Full=aldehyde dehydrogenase family 2 member B4, mitochondrial-like {ECO:0000313|RefSeq:XP_018441118.1};	Aldehyde dehydrogenase	GO:0005829,cytosol; GO:0005759,mitochondrial matrix; GO:0005739,mitochondrion; GO:0004029,aldehyde dehydrogenase (NAD+) activity; GO:0005524,ATP binding; GO:0043878,glyceraldehyde-3-phosphate dehydrogenase (NAD+) (non-phosphorylating) activity; GO:0003674,molecular_function; GO:0003824,catalytic activity; GO:0004030,aldehyde dehydrogenase [NAD(P)+] activity; GO:0016491,oxidoreductase activity; GO…	PF00171.25:Aldehyde dehydrogenase family	--	--	--
Rsa10007733	1.245	0.8077	1.1497	2.2965	1.8006	1.9807	0.7005	0.47	0.2114	--	--	PREDICTED: uncharacterized protein LOC108810116 [Raphanus sativus]	--	A0A6J0JRS3_RAPSA SubName: Full=uncharacterized protein LOC108810116 {ECO:0000313|RefSeq:XP_018437751.1}; SubName: Full=uncharacterized protein LOC108810121 {ECO:0000313|RefSeq:XP_018437757.1};	--	GO:0016021,integral component of membrane; GO:0005575,cellular_component; GO:0016020,membrane; GO:0031224,intrinsic component of membrane; GO:0110165,cellular anatomical entity	PF04982.16:HPP family	--	--	--
Rsa10007738	33.4482	31.8169	31.5227	14.4316	14.9106	15.0716	28.4707	27.7657	30.4578	K20843 hydroxyproline O-galactosyltransferase 2/3/4/5/6 [EC:2.4.1.-] | (RefSeq) hydroxyproline O-galactosyltransferase GALT6-like isoform X1 (A)	--	PREDICTED: hydroxyproline O-galactosyltransferase GALT6-like isoform X1 [Raphanus sativus]	B3GTJ_ARATH RecName: Full=Hydroxyproline O-galactosyltransferase GALT6 {ECO:0000303|PubMed:26690932}; EC=2.4.1.- {ECO:0000269|PubMed:26690932}; AltName: Full=Beta-1,3-galactosyltransferase 19 {ECO:0000305};	A0A6J0JE69_RAPSA SubName: Full=hydroxyproline O-galactosyltransferase GALT6-like isoform X1 {ECO:0000313|RefSeq:XP_018433910.1};	Galactosyltransferases	GO:0005794,Golgi apparatus; GO:0000139,Golgi membrane; GO:0016021,integral component of membrane; GO:0030246,carbohydrate binding; GO:0008378,galactosyltransferase activity; GO:0016757,transferase activity, transferring glycosyl groups; GO:1990714,hydroxyproline O-galactosyltransferase activity; GO:0010405,arabinogalactan protein metabolic process; GO:0048354,mucilage biosynthetic process involve…	PF00337.25:Galactoside-binding lectin	--	--	--
Rsa10007770	1.8573	1.3466	1.8103	0.5834	0.3916	0.7338	0.7397	1.1755	0.8615	K08910 light-harvesting complex I chlorophyll a/b binding protein 4 | (RefSeq) chlorophyll a-b binding protein 4, chloroplastic (A)	ko00196: Photosynthesis - antenna proteins; ko01100: Metabolic pathways	PREDICTED: chlorophyll a-b binding protein 4, chloroplastic [Raphanus sativus]	CA4_ARATH RecName: Full=Chlorophyll a-b binding protein 4, chloroplastic {ECO:0000303|PubMed:10366881}; AltName: Full=LHCI type III CAB-4; Flags: Precursor;	A0A6J0JWZ4_RAPSA RecName: Full=Chlorophyll a-b binding protein, chloroplastic {ECO:0000256|RuleBase:RU363080};	--	GO:0009507,chloroplast; GO:0009941,chloroplast envelope; GO:0009534,chloroplast thylakoid; GO:0009535,chloroplast thylakoid membrane; GO:0005829,cytosol; GO:0016021,integral component of membrane; GO:0009522,photosystem I; GO:0009579,thylakoid; GO:0016168,chlorophyll binding; GO:0046872,metal ion binding; GO:0003729,mRNA binding; GO:0019904,protein domain specific binding; GO:0009768,photosynthes…	PF00504.24:Chlorophyll A-B binding protein	--	--	--
Rsa10007779	0.2001	0.4744	0.8291	1.6033	1.7335	1.6804	0.3209	0.1196	0.3766	K01051 pectinesterase [EC:3.1.1.11] | (RefSeq) pectinesterase/pectinesterase inhibitor 3-like (A)	ko00040: Pentose and glucuronate interconversions; ko01100: Metabolic pathways	PREDICTED: 21 kDa protein [Raphanus sativus]	PMI11_ARATH RecName: Full=Pectinesterase inhibitor 11 {ECO:0000305}; AltName: Full=Pectin methylesterase inhibitor 11 {ECO:0000303|PubMed:28082716}; Short=AtPMEI11 {ECO:0000303|PubMed:28082716}; Flags: Precursor;	A0A6J0JR34_RAPSA SubName: Full=21 kDa protein {ECO:0000313|RefSeq:XP_018438008.1};	--	GO:0048046,apoplast; GO:0004857,enzyme inhibitor activity; GO:0046910,pectinesterase inhibitor activity; GO:0043086,negative regulation of catalytic activity; GO:0071669,plant-type cell wall organization or biogenesis; GO:0003674,molecular_function; GO:0030234,enzyme regulator activity; GO:0098772,molecular function regulator; GO:0008150,biological_process; GO:0044092,negative regulation of molec…	PF04043.18:Plant invertase/pectin methylesterase inhibitor	--	--	--
Rsa10007809	1.7557	0.9017	0.3565	1.3185	2.0976	1.9041	2.2679	1.7492	2.6745	--	--	PREDICTED: uncharacterized protein LOC108809811 [Raphanus sativus]	--	A0A6J0JP65_RAPSA SubName: Full=uncharacterized protein LOC108809811 {ECO:0000313|RefSeq:XP_018437452.1};	--	--	--	--	--	--
Rsa10007822	1.993	2.6573	2.155	5.0515	4.1296	4.7325	2.8296	2.606	2.4109	K13493 cytokinin-N-glucosyltransferase [EC:2.4.1.-] | (RefSeq) UDP-glycosyltransferase 76C1 (A)	ko00908: Zeatin biosynthesis; ko01110: Biosynthesis of secondary metabolites	PREDICTED: UDP-glycosyltransferase 76E12-like [Raphanus sativus]	U7E12_ARATH RecName: Full=Flavonol 3-O-glucosyltransferase UGT76E12 {ECO:0000305}; EC=2.4.1.91 {ECO:0000269|PubMed:15352060}; AltName: Full=Flavonol 7-O-beta-glucosyltransferase UGT76E12 {ECO:0000305}; EC=2.4.1.237 {ECO:0000269|PubMed:15352060}; AltName: Full=UDP-glycosyltransferase 76E12 {ECO:0000303|PubMed:11042215};	A0A6J0JY05_RAPSA SubName: Full=UDP-glycosyltransferase 76E12-like {ECO:0000313|RefSeq:XP_018440640.1};	UDP-glucuronosyl and UDP-glucosyl transferase	GO:0102360,daphnetin 3-O-glucosyltransferase activity; GO:0047893,flavonol 3-O-glucosyltransferase activity; GO:0033836,flavonol 7-O-beta-glucosyltransferase activity; GO:0102425,myricetin 3-O-glucosyltransferase activity; GO:0080043,quercetin 3-O-glucosyltransferase activity; GO:0080044,quercetin 7-O-glucosyltransferase activity; GO:0003674,molecular_function; GO:0003824,catalytic activity; GO:0…	PF00201.21:UDP-glucoronosyl and UDP-glucosyl transferase	--	--	--
Rsa10007826	2.3934	2.8132	2.1208	5.7637	6.7586	6.6598	3.0238	4.2566	4.5303	K14494 DELLA protein | (RefSeq) LOW QUALITY PROTEIN: DELLA protein RGA1 (A)	ko04075: Plant hormone signal transduction	PREDICTED: scarecrow-like protein 30 [Raphanus sativus]	SCL30_ARATH RecName: Full=Scarecrow-like protein 30; Short=AtSCL30; AltName: Full=GRAS family protein 17; Short=AtGRAS-17;	A0A6J0JGE2_RAPSA SubName: Full=scarecrow-like protein 30 {ECO:0000313|RefSeq:XP_018433919.1};	--	GO:0005634,nucleus; GO:0003700,DNA-binding transcription factor activity; GO:0043565,sequence-specific DNA binding; GO:0000976,transcription regulatory region sequence-specific DNA binding; GO:0006355,regulation of transcription, DNA-templated; GO:0003674,molecular_function; GO:0140110,transcription regulator activity; GO:0003676,nucleic acid binding; GO:0003677,DNA binding; GO:0005488,binding; G…	PF03514.17:GRAS domain family	GRAS	TF	GRAS
Rsa10007856	10.8727	10.5667	9.0609	20.1956	21.6925	20.0837	19.8754	19.4976	20.6347	K02155 V-type H+-transporting ATPase 16kDa proteolipid subunit | (RefSeq) V-type proton ATPase subunit c2-like (A)	ko00190: Oxidative phosphorylation; ko01100: Metabolic pathways; ko04145: Phagosome	V-type proton ATPase subunit c2 [Eutrema salsugineum]	VATL2_ARATH RecName: Full=V-type proton ATPase subunit c2; Short=V-ATPase subunit c2; AltName: Full=V-type proton ATPase 16 kDa proteolipid subunit c2; Short=V-ATPase 16 kDa proteolipid subunit c2; AltName: Full=Vacuolar H(+)-ATPase subunit c isoform 2; AltName: Full=Vacuolar proton pump 16 kDa proteolipid subunit c2; AltName: Full=Vacuolar proton pump subunit c2;	A0A0D3DQH4_BRAOL RecName: Full=V-type proton ATPase proteolipid subunit {ECO:0000256|RuleBase:RU363060};	Vacuolar H+-ATPase V0 sector, subunits c/c'	GO:0016021,integral component of membrane; GO:0000325,plant-type vacuole; GO:0000220,vacuolar proton-transporting V-type ATPase, V0 domain; GO:0005773,vacuole; GO:0046961,proton-transporting ATPase activity, rotational mechanism; GO:0003674,molecular_function; GO:0005215,transporter activity; GO:0008324,cation transmembrane transporter activity; GO:0015075,ion transmembrane transporter activity; …	PF00137.24:ATP synthase subunit C	--	--	--
Rsa10007863	12.3755	10.8437	11.3136	4.1876	2.957	4.8012	7.664	9.9994	6.7912	--	--	PREDICTED: tobamovirus multiplication protein 2A [Brassica oleracea var. oleracea]	TOM2A_ARATH RecName: Full=Tobamovirus multiplication protein 2A; Short=AtTOM2A;	A0A3P6AZD4_BRAOL SubName: Full=Uncharacterized protein {ECO:0000313|EMBL:VDC93353.1};	--	GO:0005794,Golgi apparatus; GO:0016021,integral component of membrane; GO:0016020,membrane; GO:0005634,nucleus; GO:0000325,plant-type vacuole; GO:0009705,plant-type vacuole membrane; GO:0009506,plasmodesma; GO:0043621,protein self-association; GO:0046786,viral replication complex formation and maintenance; GO:0003674,molecular_function; GO:0005488,binding; GO:0005515,protein binding; GO:0008150,b…	--	--	--	--
Rsa10007879	0.0853	0.1618	0.1664	3.1621	2.957	3.0097	2.0985	1.4285	1.8355	K03094 S-phase kinase-associated protein 1 | (RefSeq) SKP1-like protein 4 (A)	ko04120: Ubiquitin mediated proteolysis; ko04141: Protein processing in endoplasmic reticulum	PREDICTED: SKP1-like protein 4 [Raphanus sativus]	ASK4_ARATH RecName: Full=SKP1-like protein 4; Short=AtSK4;	A0A6J0M4A8_RAPSA RecName: Full=SKP1-like protein {ECO:0000256|PIRNR:PIRNR028729};	SCF ubiquitin ligase, Skp1 component	GO:0005737,cytoplasm; GO:0005730,nucleolus; GO:0005634,nucleus; GO:0019005,SCF ubiquitin ligase complex; GO:0097602,cullin family protein binding; GO:0009734,auxin-activated signaling pathway; GO:0009867,jasmonic acid mediated signaling pathway; GO:0016567,protein ubiquitination; GO:0009733,response to auxin; GO:0009753,response to jasmonic acid; GO:0031146,SCF-dependent proteasomal ubiquitin-dep…	PF01466.22:Skp1 family, dimerisation domain	--	--	--
Rsa10007889	12.2071	11.6923	12.748	2.9311	3.4227	3.2944	8.9216	8.1904	6.2951	--	--	PREDICTED: dehydrin ERD10-like [Raphanus sativus]	COR47_ARATH RecName: Full=Dehydrin COR47; AltName: Full=Cold-induced COR47 protein;	A0A6J0LG69_RAPSA SubName: Full=dehydrin ERD10-like {ECO:0000313|RefSeq:XP_018458491.1};	--	GO:0005829,cytosol; GO:0016020,membrane; GO:0005634,nucleus; GO:0005507,copper ion binding; GO:0016151,nickel cation binding; GO:0009631,cold acclimation; GO:0050832,defense response to fungus; GO:0010286,heat acclimation; GO:0009737,response to abscisic acid; GO:0009409,response to cold; GO:0009408,response to heat; GO:0006970,response to osmotic stress; GO:0009414,response to water deprivation;…	PF00257.22:Dehydrin	--	--	--
Rsa10007947	13.6936	13.0503	13.6898	7.2198	6.7651	6.8217	7.1062	6.2792	6.2528	K05909 laccase [EC:1.10.3.2] | (RefSeq) laccase-11-like (A)	--	PREDICTED: BTB/POZ domain-containing protein At5g03250-like isoform X1 [Raphanus sativus]	Y5325_ARATH RecName: Full=BTB/POZ domain-containing protein At5g03250;	A0A6J0K5P4_RAPSA SubName: Full=BTB/POZ domain-containing protein At5g03250-like isoform X1 {ECO:0000313|RefSeq:XP_018442319.1};	--	GO:0016567,protein ubiquitination; GO:0006464,cellular protein modification process; GO:0006807,nitrogen compound metabolic process; GO:0008150,biological_process; GO:0008152,metabolic process; GO:0009987,cellular process; GO:0019538,protein metabolic process; GO:0032446,protein modification by small protein conjugation; GO:0036211,protein modification process; GO:0043170,macromolecule metabolic …	PF03000.17:NPH3 family	--	--	--
Rsa10007960	7.8386	7.1225	6.9505	5.4507	4.4222	5.6674	0	0	0	--	--	PREDICTED: uncharacterized protein LOC106307244 [Brassica oleracea var. oleracea]	--	A0A816KAJ7_BRANA SubName: Full=(rape) hypothetical protein {ECO:0000313|EMBL:CAF1887997.1};	--	GO:0016021,integral component of membrane; GO:0003676,nucleic acid binding; GO:0004523,RNA-DNA hybrid ribonuclease activity; GO:0003674,molecular_function; GO:0005488,binding; GO:0097159,organic cyclic compound binding; GO:1901363,heterocyclic compound binding; GO:0003824,catalytic activity; GO:0004518,nuclease activity; GO:0004519,endonuclease activity; GO:0004521,endoribonuclease activity; GO:0…	--	--	--	--
Rsa10007968	5.638	4.4547	5.8006	4.0773	4.7042	4.4708	0.2392	0	0.0962	K23563 ER membrane protein complex subunit 2 | (RefSeq) ER membrane protein complex subunit 2-like isoform X1 (A)	--	unnamed protein product [Arabis nemorensis]	RS3A2_ARATH RecName: Full=40S ribosomal protein S3a-2 {ECO:0000255|HAMAP-Rule:MF_03122};	A0A565B5U8_9BRAS RecName: Full=40S ribosomal protein S3a {ECO:0000256|HAMAP-Rule:MF_03122};	Uncharacterized conserved protein	GO:0005829,cytosol; GO:0022626,cytosolic ribosome; GO:0022627,cytosolic small ribosomal subunit; GO:0005730,nucleolus; GO:0009505,plant-type cell wall; GO:0005886,plasma membrane; GO:0009506,plasmodesma; GO:0042788,polysomal ribosome; GO:0003729,mRNA binding; GO:0003735,structural constituent of ribosome; GO:0006412,translation; GO:0003674,molecular_function; GO:0003676,nucleic acid binding; GO:0…	PF01015.21:Ribosomal S3Ae family	--	--	--
Rsa10007969	0.7966	1.1059	1.1646	0.7976	0.7477	0.7166	0	0	0	K06176 tRNA pseudouridine13 synthase [EC:5.4.99.27] | (RefSeq) pseudouridylate synthase 7 homolog (A)	--	PREDICTED: pseudouridylate synthase 7 homolog [Raphanus sativus]	--	A0A6J0P247_RAPSA SubName: Full=pseudouridylate synthase 7 homolog {ECO:0000313|RefSeq:XP_018490626.1};	Uncharacterized conserved protein	GO:0009982,pseudouridine synthase activity; GO:0003723,RNA binding; GO:0001522,pseudouridine synthesis; GO:0003674,molecular_function; GO:0003824,catalytic activity; GO:0016853,isomerase activity; GO:0016866,intramolecular transferase activity; GO:0003676,nucleic acid binding; GO:0005488,binding; GO:0097159,organic cyclic compound binding; GO:1901363,heterocyclic compound binding; GO:0006139,nucl…	PF01142.21:tRNA pseudouridine synthase D (TruD)	--	--	--
Rsa10007972	0.2805	0.7446	0.3007	0.4493	0.8041	0.6829	0.1799	0.2012	0.0905	--	--	PREDICTED: transmembrane protein adipocyte-associated 1-like [Raphanus sativus]	CAND2_ARATH RecName: Full=Protein CANDIDATE G-PROTEIN COUPLED RECEPTOR 2 {ECO:0000303|PubMed:18671868}; Short=AtCand2 {ECO:0000303|PubMed:18671868}; AltName: Full=Protein PHYTOMELATONIN RECEPTOR 1 {ECO:0000303|PubMed:29702752};	A0A6J0K840_RAPSA SubName: Full=transmembrane protein adipocyte-associated 1-like {ECO:0000313|RefSeq:XP_018443733.1};	Predicted membrane protein	GO:0016021,integral component of membrane; GO:0005886,plasma membrane; GO:0004930,G protein-coupled receptor activity; GO:1904408,melatonin binding; GO:0008502,melatonin receptor activity; GO:0007186,G protein-coupled receptor signaling pathway; GO:0090333,regulation of stomatal closure; GO:0002237,response to molecule of bacterial origin; GO:0019236,response to pheromone; GO:0010015,root morphog…	PF10160.12:Predicted membrane protein	--	--	--
Rsa10007980	0.6913	0.704	0.6738	2.128	1.3459	1.8918	3.2572	3.2447	3.1111	K15015 solute carrier family 32 (vesicular inhibitory amino acid transporter) | (RefSeq) vacuolar amino acid transporter 1 (A)	--	PREDICTED: vacuolar amino acid transporter 1 [Raphanus sativus]	AVT1D_ARATH RecName: Full=Amino acid transporter AVT1D {ECO:0000305}; Short=AtAvt1D {ECO:0000303|PubMed:27925655};	A0A6J0K7J3_RAPSA SubName: Full=vacuolar amino acid transporter 1 {ECO:0000313|RefSeq:XP_018442959.1};	Amino acid transporters	GO:0016021,integral component of membrane; GO:0016020,membrane; GO:0015171,amino acid transmembrane transporter activity; GO:0003333,amino acid transmembrane transport; GO:0003674,molecular_function; GO:0005215,transporter activity; GO:0005342,organic acid transmembrane transporter activity; GO:0008509,anion transmembrane transporter activity; GO:0015075,ion transmembrane transporter activity; GO…	PF01490.21:Transmembrane amino acid transporter protein	--	--	--
Rsa10008037	0.514	0.1949	0.6012	0.0515	0	0.2589	3.0221	2.8266	3.8135	K00600 glycine hydroxymethyltransferase [EC:2.1.2.1] | (RefSeq) serine hydroxymethyltransferase 7 (A)	ko00260: Glycine, serine and threonine metabolism; ko00460: Cyanoamino acid metabolism; ko00630: Glyoxylate and dicarboxylate metabolism; ko00670: One carbon pool by folate; ko01100: Metabolic pathways; ko01110: Biosynthesis of secondary metabolites; ko01200: Carbon metabolism; ko01230: Biosynthesis of amino acids; ko01240: Biosynthesis of cofactors	PREDICTED: serine hydroxymethyltransferase 7 [Raphanus sativus]	GLYC7_ARATH RecName: Full=Serine hydroxymethyltransferase 7; Short=AtSHMT7; EC=2.1.2.1; AltName: Full=Glycine hydroxymethyltransferase 7; AltName: Full=Serine methylase 7;	A0A6J0KTM0_RAPSA RecName: Full=Serine hydroxymethyltransferase {ECO:0000256|RuleBase:RU000585}; EC=2.1.2.1 {ECO:0000256|RuleBase:RU000585};	Glycine/serine hydroxymethyltransferase	GO:0005737,cytoplasm; GO:0005634,nucleus; GO:0004372,glycine hydroxymethyltransferase activity; GO:0030170,pyridoxal phosphate binding; GO:0070905,serine binding; GO:0008270,zinc ion binding; GO:0046655,folic acid metabolic process; GO:0019264,glycine biosynthetic process from serine; GO:0006565,L-serine catabolic process; GO:0006730,one-carbon metabolic process; GO:0044030,regulation of DNA meth…	PF00464.22:Serine hydroxymethyltransferase	--	--	--
Rsa10008038	111.194	113.202	110.129	47.9952	50.5113	48.1874	99.9897	95.7271	95.9061	K00600 glycine hydroxymethyltransferase [EC:2.1.2.1] | (RefSeq) serine hydroxymethyltransferase 7 (A)	ko00260: Glycine, serine and threonine metabolism; ko00460: Cyanoamino acid metabolism; ko00630: Glyoxylate and dicarboxylate metabolism; ko00670: One carbon pool by folate; ko01100: Metabolic pathways; ko01110: Biosynthesis of secondary metabolites; ko01200: Carbon metabolism; ko01230: Biosynthesis of amino acids; ko01240: Biosynthesis of cofactors	PREDICTED: serine hydroxymethyltransferase 7 [Raphanus sativus]	GLYC7_ARATH RecName: Full=Serine hydroxymethyltransferase 7; Short=AtSHMT7; EC=2.1.2.1; AltName: Full=Glycine hydroxymethyltransferase 7; AltName: Full=Serine methylase 7;	A0A6J0KTM0_RAPSA RecName: Full=Serine hydroxymethyltransferase {ECO:0000256|RuleBase:RU000585}; EC=2.1.2.1 {ECO:0000256|RuleBase:RU000585};	Glycine/serine hydroxymethyltransferase	GO:0005737,cytoplasm; GO:0005634,nucleus; GO:0004372,glycine hydroxymethyltransferase activity; GO:0030170,pyridoxal phosphate binding; GO:0070905,serine binding; GO:0008270,zinc ion binding; GO:0046655,folic acid metabolic process; GO:0019264,glycine biosynthetic process from serine; GO:0006565,L-serine catabolic process; GO:0006730,one-carbon metabolic process; GO:0044030,regulation of DNA meth…	PF00464.22:Serine hydroxymethyltransferase	--	--	--
Rsa10008040	4.6699	1.9534	3.9715	0.871	0.2735	0.4613	0.5873	3.8314	2.1168	K03246 translation initiation factor 3 subunit I | (RefSeq) eukaryotic translation initiation factor 3 subunit I-like (A)	--	hypothetical protein IGI04_008118 [Brassica rapa subsp. trilocularis]	EIF3I_ARATH RecName: Full=Eukaryotic translation initiation factor 3 subunit I {ECO:0000255|HAMAP-Rule:MF_03008}; Short=eIF3i {ECO:0000255|HAMAP-Rule:MF_03008}; AltName: Full=Eukaryotic translation initiation factor 3 subunit 2 {ECO:0000255|HAMAP-Rule:MF_03008}; AltName: Full=TGF-beta receptor-interacting protein 1; Short=TRIP-1; AltName: Full=eIF-3-beta {ECO:0000255|HAMAP-Rule:MF_03008}; AltName…	A0A3N6S0H8_BRACR RecName: Full=Eukaryotic translation initiation factor 3 subunit I {ECO:0000256|HAMAP-Rule:MF_03008}; Short=eIF3i {ECO:0000256|HAMAP-Rule:MF_03008};	Translation initiation factor 3, subunit i (eIF-3i)/TGF-beta receptor-interacting protein (TRIP-1)	GO:0080008,Cul4-RING E3 ubiquitin ligase complex; GO:0016282,eukaryotic 43S preinitiation complex; GO:0033290,eukaryotic 48S preinitiation complex; GO:0071541,eukaryotic translation initiation factor 3 complex, eIF3m; GO:0003723,RNA binding; GO:0003743,translation initiation factor activity; GO:0002183,cytoplasmic translational initiation; GO:0001732,formation of cytoplasmic translation initiatio…	PF00400.35:WD domain, G-beta repeat	--	--	--
Rsa10008136	1.0784	1.4274	1.1655	0.4597	0.4975	0.6096	0.9702	0.8169	1.0103	K01673 carbonic anhydrase [EC:4.2.1.1] | (RefSeq) beta carbonic anhydrase 4 isoform X1 (A)	ko00910: Nitrogen metabolism; ko01100: Metabolic pathways	PREDICTED: beta carbonic anhydrase 4 isoform X1 [Raphanus sativus]	BCA4_ARATH RecName: Full=Beta carbonic anhydrase 4 {ECO:0000303|PubMed:17407539}; Short=AtbCA4 {ECO:0000303|PubMed:17407539}; Short=AtbetaCA4 {ECO:0000303|PubMed:17407539}; EC=4.2.1.1 {ECO:0000269|PubMed:20010812}; AltName: Full=Beta carbonate dehydratase 4 {ECO:0000303|PubMed:17407539};	A0A6J0MD39_RAPSA RecName: Full=Carbonic anhydrase {ECO:0000256|ARBA:ARBA00012925, ECO:0000256|RuleBase:RU003956}; EC=4.2.1.1 {ECO:0000256|ARBA:ARBA00012925, ECO:0000256|RuleBase:RU003956}; AltName: Full=Carbonate dehydratase {ECO:0000256|RuleBase:RU003956};	Predicted carbonic anhydrase involved in protection against oxidative damage	GO:0009941,chloroplast envelope; GO:0005829,cytosol; GO:0005739,mitochondrion; GO:0005886,plasma membrane; GO:0004089,carbonate dehydratase activity; GO:0008270,zinc ion binding; GO:0015976,carbon utilization; GO:2000122,negative regulation of stomatal complex development; GO:0010119,regulation of stomatal movement; GO:0010037,response to carbon dioxide; GO:0003674,molecular_function; GO:0003824,…	PF00484.22:Carbonic anhydrase	--	--	--
Rsa10008145	0.3123	0.2961	0.3044	0.1421	0.1357	0.1669	0.2732	0.8146	0.8243	--	--	PREDICTED: WAT1-related protein At1g70260 [Raphanus sativus]	WTR11_ARATH RecName: Full=WAT1-related protein At1g70260;	A0A6J0LM29_RAPSA RecName: Full=WAT1-related protein {ECO:0000256|RuleBase:RU363077};	--	GO:0005783,endoplasmic reticulum; GO:0016021,integral component of membrane; GO:0005886,plasma membrane; GO:0022857,transmembrane transporter activity; GO:1900425,negative regulation of defense response to bacterium; GO:1902289,negative regulation of defense response to oomycetes; GO:1900150,regulation of defense response to fungus; GO:0003674,molecular_function; GO:0005215,transporter activity; …	PF00892.23:EamA-like transporter family	--	--	--
Rsa10008160	14.4976	15.2733	15.6353	34.1414	37.0459	35.6159	27.05	27.7634	26.7753	--	--	PREDICTED: transcription factor MYB1R1-like [Raphanus sativus]	KUA1_ARATH RecName: Full=Transcription factor KUA1 {ECO:0000303|PubMed:24806884}; AltName: Full=Myb-related protein H {ECO:0000303|PubMed:23888064}; Short=AtMYBH {ECO:0000303|PubMed:23888064}; Short=AtMYBS3 {ECO:0000303|PubMed:25920996}; Short=MYBS3-homolog protein {ECO:0000303|PubMed:25920996}; AltName: Full=Protein KUODA1 {ECO:0000303|PubMed:24806884};	A0A6J0L7R6_RAPSA SubName: Full=transcription factor MYB1R1-like {ECO:0000313|RefSeq:XP_018456275.1};	--	GO:0005634,nucleus; GO:0003700,DNA-binding transcription factor activity; GO:0000976,transcription regulatory region sequence-specific DNA binding; GO:0008270,zinc ion binding; GO:0010252,auxin homeostasis; GO:0048527,lateral root development; GO:0048366,leaf development; GO:0010150,leaf senescence; GO:2000469,negative regulation of peroxidase activity; GO:0000122,negative regulation of transcrip…	--	--	--	--
Rsa10008182	7.2796	6.5316	6.0477	5.9195	5.545	4.3893	14.9895	13.8429	17.4413	K22763 deubiquitinase DESI2 [EC:3.4.19.12] | (RefSeq) deSI-like protein At4g17486 (A)	--	PREDICTED: deSI-like protein At4g17486 [Raphanus sativus]	PPDEX_ARATH RecName: Full=DeSI-like protein At4g17486; EC=3.4.-.-;	A0A6J0KIC8_RAPSA SubName: Full=deSI-like protein At4g17486 {ECO:0000313|RefSeq:XP_018447338.1};	Uncharacterized conserved protein	GO:0101005,ubiquitinyl hydrolase activity; GO:0016579,protein deubiquitination; GO:0070646,protein modification by small protein removal; GO:0003674,molecular_function; GO:0003824,catalytic activity; GO:0016787,hydrolase activity; GO:0140096,catalytic activity, acting on a protein; GO:0006464,cellular protein modification process; GO:0006508,proteolysis; GO:0006807,nitrogen compound metabolic pro…	PF05903.17:PPPDE putative peptidase domain	--	--	--
Rsa10008190	2.884	2.2519	2.1496	2.9728	2.8375	2.9913	5.8034	5.7803	5.655	K16222 Dof zinc finger protein DOF5.5 | (RefSeq) cyclic dof factor 1-like (A)	ko04712: Circadian rhythm - plant	PREDICTED: dof zinc finger protein DOF1.6-like [Raphanus sativus]	DOF16_ARATH RecName: Full=Dof zinc finger protein DOF1.6; Short=AtDOF1.6;	A0A6J0KNX5_RAPSA SubName: Full=dof zinc finger protein DOF1.6-like {ECO:0000313|RefSeq:XP_018449600.1};	--	GO:0005634,nucleus; GO:0003677,DNA binding; GO:0003700,DNA-binding transcription factor activity; GO:0046872,metal ion binding; GO:0006355,regulation of transcription, DNA-templated; GO:0003674,molecular_function; GO:0003676,nucleic acid binding; GO:0005488,binding; GO:0097159,organic cyclic compound binding; GO:1901363,heterocyclic compound binding; GO:0140110,transcription regulator activity; G…	--	C2C2-Dof	TF	C2C2->C2C2-Dof
Rsa10008226	2.3004	2.0675	2.6626	0.7678	0.9447	1.1871	2.4848	2.2059	2.1644	K16290 xylem cysteine proteinase [EC:3.4.22.-] | (RefSeq) cysteine protease XCP1 (A)	--	PREDICTED: cysteine proteinase RD21A-like [Raphanus sativus]	RD21A_ARATH RecName: Full=Cysteine proteinase RD21A {ECO:0000305}; EC=3.4.22.- {ECO:0000305}; AltName: Full=Protein RESPONSIVE TO DEHYDRATION 21 {ECO:0000303|PubMed:8325504}; Short=RD21 {ECO:0000303|PubMed:8325504}; Flags: Precursor;	A0A6J0KJA4_RAPSA SubName: Full=cysteine proteinase RD21A-like {ECO:0000313|RefSeq:XP_018447688.1, ECO:0000313|RefSeq:XP_018459746.1};	Cysteine proteinase Cathepsin L	GO:0048046,apoplast; GO:0005737,cytoplasm; GO:0010494,cytoplasmic stress granule; GO:0005615,extracellular space; GO:0005794,Golgi apparatus; GO:0005764,lysosome; GO:0005634,nucleus; GO:0000932,P-body; GO:0000325,plant-type vacuole; GO:0005886,plasma membrane; GO:0009506,plasmodesma; GO:0099503,secretory vesicle; GO:0005773,vacuole; GO:0004197,cysteine-type endopeptidase activity; GO:0008234,cyst…	PF00112.26:Papain family cysteine protease	--	--	--
Rsa10008228	10.2894	13.2112	11.5438	16.4742	17.9269	17.8184	8.0205	7.8804	7.6064	--	--	PREDICTED: WUSCHEL-related homeobox 4-like [Raphanus sativus]	WOX4_ARATH RecName: Full=WUSCHEL-related homeobox 4;	A0A6J0KNS6_RAPSA SubName: Full=WUSCHEL-related homeobox 4-like {ECO:0000313|RefSeq:XP_018449243.1};	--	GO:0005634,nucleus; GO:0003677,DNA binding; GO:0003700,DNA-binding transcription factor activity; GO:0051301,cell division; GO:0010087,phloem or xylem histogenesis; GO:0010067,procambium histogenesis; GO:0007165,signal transduction; GO:0009888,tissue development; GO:0003674,molecular_function; GO:0003676,nucleic acid binding; GO:0005488,binding; GO:0097159,organic cyclic compound binding; GO:1901…	PF00046.32:Homeodomain	HB-WOX	TF	HB->HB-WOX
Rsa10008238	17.4156	17.3247	15.7027	7.8821	8.4297	8.7324	15.6962	16.3346	16.4898	--	--	unnamed protein product, partial [Brassica napus]	--	A0A816V9P0_BRANA SubName: Full=(rape) hypothetical protein {ECO:0000313|EMBL:CAF2118071.1}; Flags: Fragment;	--	--	PF10602.12:26S proteasome subunit RPN7	--	--	--
Rsa10008240	15.4827	13.0413	17.4773	4.9034	3.9575	5.2603	19.2456	13.9469	17.4224	--	--	PREDICTED: uncharacterized protein LOC108845878 [Raphanus sativus]	--	A0A6J0MQ27_RAPSA SubName: Full=uncharacterized protein LOC108845878 {ECO:0000313|RefSeq:XP_018474575.1};	--	--	PF05097.15:Protein of unknown function (DUF688)	--	--	--
Rsa10008256	8.0605	9.1488	7.3977	3.9767	4.7798	3.7297	5.1889	5.2051	5.7254	K23877 xyloglucan O-acetyltransferase | (RefSeq) protein ALTERED XYLOGLUCAN 4-like (A)	--	PREDICTED: protein trichome birefringence-like 3 [Raphanus sativus]	TBL3_ARATH RecName: Full=Protein trichome birefringence-like 3;	A0A6J0MST2_RAPSA SubName: Full=protein trichome birefringence-like 3 {ECO:0000313|RefSeq:XP_018475512.1};	--	GO:0005794,Golgi apparatus; GO:0000139,Golgi membrane; GO:0016021,integral component of membrane; GO:0005886,plasma membrane; GO:0016413,O-acetyltransferase activity; GO:1990538,xylan O-acetyltransferase activity; GO:0030244,cellulose biosynthetic process; GO:0045489,pectin biosynthetic process; GO:0009827,plant-type cell wall modification; GO:1990937,xylan acetylation; GO:0045492,xylan biosynthe…	PF13839.9:GDSL/SGNH-like Acyl-Esterase family found in Pmr5 and Cas1p	--	--	--
Rsa10008277	7.1076	6.4758	6.7653	7.7842	7.7616	8.5785	13.8309	14.4718	13.4939	--	--	PREDICTED: thaumatin-like protein [Raphanus sativus]	TLPH_ORYSJ RecName: Full=Thaumatin-like protein; Flags: Precursor;	A0A6J0MTN3_RAPSA SubName: Full=thaumatin-like protein {ECO:0000313|RefSeq:XP_018474926.1};	--	GO:0006952,defense response; GO:0006950,response to stress; GO:0008150,biological_process; GO:0050896,response to stimulus	PF00314.20:Thaumatin family	--	--	--
Rsa10008302	0.0396	0	0.0386	2.6975	2.3192	1.9958	0.0424	0	0	K01102 pyruvate dehydrogenase phosphatase [EC:3.1.3.43] | (RefSeq) probable protein phosphatase 2C 46 (A)	--	PREDICTED: probable protein phosphatase 2C 67 [Raphanus sativus]	P2C67_ARATH RecName: Full=Probable protein phosphatase 2C 67 {ECO:0000303|PubMed:19021904}; Short=AtPP2C67 {ECO:0000303|PubMed:19021904}; EC=3.1.3.16 {ECO:0000250|UniProtKB:Q9LHJ9};	A0A6J0MWI9_RAPSA RecName: Full=Protein-serine/threonine phosphatase {ECO:0000256|ARBA:ARBA00013081}; EC=3.1.3.16 {ECO:0000256|ARBA:ARBA00013081};	Protein phosphatase 2C/pyruvate dehydrogenase (lipoamide) phosphatase	GO:0005737,cytoplasm; GO:0005886,plasma membrane; GO:0046872,metal ion binding; GO:0017018,myosin phosphatase activity; GO:0016791,phosphatase activity; GO:0004722,protein serine/threonine phosphatase activity; GO:1900056,negative regulation of leaf senescence; GO:0035970,peptidyl-threonine dephosphorylation; GO:0003674,molecular_function; GO:0005488,binding; GO:0043167,ion binding; GO:0043169,ca…	PF00481.24:Protein phosphatase 2C	--	--	--
Rsa10008333	4.207	4.8404	4.9068	2.272	1.9483	2.3416	3.4614	3.4472	3.5834	K03457 nucleobase:cation symporter-1, NCS1 family | (RefSeq) purine-uracil permease NCS1-like (A)	--	PREDICTED: purine-uracil permease NCS1 [Raphanus sativus]	NCS1_ARATH RecName: Full=Purine-uracil permease NCS1 {ECO:0000305}; AltName: Full=Nucleobase cation symporter 1 {ECO:0000303|PubMed:22616996}; Short=AtNCS1 {ECO:0000303|PubMed:22616996}; AltName: Full=Plastidic nucleobase transporter {ECO:0000303|PubMed:22474184}; AltName: Full=Uracil/purine transport protein NCS1 {ECO:0000305};	A0A6J0MVU2_RAPSA SubName: Full=purine-uracil permease NCS1 {ECO:0000313|RefSeq:XP_018475978.1};	Uridine permease/thiamine transporter/allantoin transport	GO:0031969,chloroplast membrane; GO:0016021,integral component of membrane; GO:0005886,plasma membrane; GO:0009526,plastid envelope; GO:0015205,nucleobase transmembrane transporter activity; GO:0015851,nucleobase transport; GO:0043100,pyrimidine nucleobase salvage; GO:0003674,molecular_function; GO:0005215,transporter activity; GO:0008509,anion transmembrane transporter activity; GO:0015075,ion t…	PF02133.18:Permease for cytosine/purines, uracil, thiamine, allantoin	--	--	--
Rsa10008347	9.8649	9.3534	7.0411	36.0119	36.1918	38.5444	4.484	3.9003	6.6819	K06910 phosphatidylethanolamine-binding protein | (RefSeq) protein TERMINAL FLOWER 1 (A)	--	PREDICTED: protein TERMINAL FLOWER 1 [Raphanus sativus]	TFL1_ARATH RecName: Full=Protein TERMINAL FLOWER 1;	C0SSN1_RAPSA SubName: Full=Terminal flower1-like protein {ECO:0000313|EMBL:BAH37010.1}; SubName: Full=protein TERMINAL FLOWER 1 {ECO:0000313|RefSeq:XP_018474870.1};	Phosphatidylethanolamine binding protein	GO:0005737,cytoplasm; GO:0005634,nucleus; GO:0005886,plasma membrane; GO:0005773,vacuole; GO:0031982,vesicle; GO:0003712,transcription coregulator activity; GO:0030154,cell differentiation; GO:0009908,flower development; GO:0010022,meristem determinacy; GO:0009910,negative regulation of flower development; GO:0006623,protein targeting to vacuole; GO:0009744,response to sucrose; GO:0010228,vegetat…	PF01161.23:Phosphatidylethanolamine-binding protein	--	--	--
Rsa10008350	11.3125	11.0098	10.3553	3.5061	3.4681	4.5732	8.0622	7.7282	6.9831	K17479 glutaredoxin domain-containing cysteine-rich protein 1 | (RefSeq) uncharacterized protein At5g39865 (A)	--	PREDICTED: uncharacterized protein At3g28850-like [Raphanus sativus]	Y3885_ARATH RecName: Full=Uncharacterized protein At3g28850;	A0A6J0MQ69_RAPSA SubName: Full=uncharacterized protein At3g28850-like {ECO:0000313|RefSeq:XP_018474622.1};	Glutaredoxin-related protein	GO:0005886,plasma membrane; GO:0097573,glutathione oxidoreductase activity; GO:0003674,molecular_function; GO:0003824,catalytic activity; GO:0015035,protein disulfide oxidoreductase activity; GO:0015036,disulfide oxidoreductase activity; GO:0016491,oxidoreductase activity; GO:0016667,oxidoreductase activity, acting on a sulfur group of donors; GO:0005575,cellular_component; GO:0016020,membrane; G…	PF00462.27:Glutaredoxin	--	--	--
Rsa10008369	0.4365	0.6208	0.5255	0.1671	0.1994	0.2587	0.3431	0.4144	0.4003	--	--	PREDICTED: LOW QUALITY PROTEIN: protein CROWDED NUCLEI 1-like [Raphanus sativus]	CRWN1_ARATH RecName: Full=Protein CROWDED NUCLEI 1 {ECO:0000303|PubMed:24308514}; AltName: Full=Protein KAKU2 {ECO:0000303|PubMed:24824484}; AltName: Full=Protein LITTLE NUCLEI 1 {ECO:0000303|PubMed:17873096};	A0A6J0KC82_RAPSA SubName: Full=LOW QUALITY PROTEIN: protein CROWDED NUCLEI 1-like {ECO:0000313|RefSeq:XP_018445592.1};	--	GO:0000785,chromatin; GO:0005739,mitochondrion; GO:0005635,nuclear envelope; GO:0005652,nuclear lamina; GO:0031965,nuclear membrane; GO:0034399,nuclear periphery; GO:0005654,nucleoplasm; GO:0005634,nucleus; GO:0006997,nucleus organization; GO:0097298,regulation of nucleus size; GO:0006996,organelle organization; GO:0008150,biological_process; GO:0009987,cellular process; GO:0016043,cellular compo…	--	--	--	--
Rsa10008403	5.3071	4.105	3.9477	10.7681	11.2625	10.2605	3.9564	3.8402	4.8055	--	--	PREDICTED: uncharacterized protein LOC108857141 [Raphanus sativus]	--	A0A6J0NQZ2_RAPSA SubName: Full=uncharacterized protein LOC108857141 {ECO:0000313|RefSeq:XP_018486580.1, ECO:0000313|RefSeq:XP_018486581.1};	--	--	--	--	--	--
Rsa10008429	88.9664	84.0699	87.9261	36.1639	35.86	38.3251	77.6599	81.7586	84.5744	K19891 glucan endo-1,3-beta-glucosidase 1/2/3 [EC:3.2.1.39] | (RefSeq) glucan endo-1,3-beta-glucosidase 2 (A)	ko00500: Starch and sucrose metabolism; ko01100: Metabolic pathways	PREDICTED: glucan endo-1,3-beta-glucosidase 2 [Raphanus sativus]	E132_ARATH RecName: Full=Glucan endo-1,3-beta-glucosidase 2; EC=3.2.1.39; AltName: Full=(1->3)-beta-glucan endohydrolase 2; Short=(1->3)-beta-glucanase 2; AltName: Full=Beta-1,3-endoglucanase 2; Short=Beta-1,3-glucanase 2; Flags: Precursor;	A0A6J0MI78_RAPSA RecName: Full=Glucan endo-1,3-beta-D-glucosidase {ECO:0000256|ARBA:ARBA00012780}; EC=3.2.1.39 {ECO:0000256|ARBA:ARBA00012780};	--	GO:0031225,anchored component of membrane; GO:0046658,anchored component of plasma membrane; GO:0005886,plasma membrane; GO:0042973,glucan endo-1,3-beta-D-glucosidase activity; GO:0005975,carbohydrate metabolic process; GO:0006952,defense response; GO:0003674,molecular_function; GO:0003824,catalytic activity; GO:0004553,hydrolase activity, hydrolyzing O-glycosyl compounds; GO:0008422,beta-glucosi…	PF00332.21:Glycosyl hydrolases family 17	--	--	--
[truncated: 2,619 more rows]

## Sheet: Table S3
Supplementary Table 3. DEGs related to hormone biosynthesis and signal transduction pathways.
Gene ID	Description	Expression			Annotation in KEGG
		CK	GA3	PBZ
Rsa10006777	aldehyde dehydrogenase (NAD+) , ALDH	0.965867	1.9614	1.1993	auxin signal transduction
Rsa10007731	aldehyde dehydrogenase (NAD+) , ALDH	1.92973	6.49937	3.21547	auxin signal transduction
Rsa10040073	aldehyde dehydrogenase (NAD+) , ALDH	0.819467	1.2783	2.75023	auxin signal transduction
Rsa10018199	indole-3-pyruvate monooxygenase, YUCCA	2.71407	0.709333	1.82517	auxin signal transduction
Rsa10020042	indole-3-pyruvate monooxygenase, YUCCA	0.5013	1.30047	0.5611	auxin signal transduction
Rsa10011617	auxin influx carrier (AUX1 LAX family)	25.726	11.3851	25.4004	auxin signal transduction
Rsa10030792	auxin influx carrier (AUX1 LAX family)	16.6419	7.32993	11.7391	auxin signal transduction
Rsa10029726	transport inhibitor response 1 TIR1	0.4472	1.04	0.642233	auxin signal transduction
Rsa10033249	transport inhibitor response 1 TIR1	1.7802	3.63033	2.49887	auxin signal transduction
Rsa10007349	auxin-responsive protein AUX/IAA	5.5241	6.27417	3.0206	auxin signal transduction
Rsa10012439	auxin-responsive protein AUX/IAA	3.57853	1.66267	1.86233	auxin signal transduction
[truncated: 86 more rows]

## Sheet: Table S4
Supplementary Table 4. DEGs related to the formation and maintenance of vascular cambium.
[truncated: 20 more rows]

[truncated: 2 more sheets: Table S5, Table S6]
